# Supplementary material for: Host Species Affects Gut Microbial Community and Offspring Developmental Performances in the Pupal Parasitoid Chouioia cunea Yang (Hymenoptera: Eulophidae)
Source: Insects. 2024 Sep 20;15(9):722. doi: 10.3390/insects15090722 (PMC11432438; doi:10.3390/insects15090722)
Supplement: Supplementary file 1 [file insects-15-00722-s001.zip]

Archive with 5 entries (4 files):
- Table S and Figure S/
- Table S and Figure S/Figure S.pptx
- Table S and Figure S/Table S1 The sequencing data statistics for all samples..xlsx
- Table S and Figure S/Table S2 Summary table of OTU abundance and classification information..xlsx
- Table S and Figure S/Table S3 The comprehensive data for the Venn diagram at the genus level..xlsx
