# Supplementary material for: Host Species Affects Gut Microbial Community and Offspring Developmental Performances in the Pupal Parasitoid Chouioia cunea Yang (Hymenoptera: Eulophidae)
Source: Insects. 2024 Sep 20;15(9):722. doi: 10.3390/insects15090722 (PMC11432438; doi:10.3390/insects15090722)
Supplement: Supplementary file 1 [file insects-15-00722-s001.zip › Table S and Figure S/Table S1 The sequencing data statistics for all samples..xlsx]

## Sheet: sheet1
Table S1 The sequencing data statistics for all samples.
Sample\Info	Seq_num	Base_num	Mean_length	Min_length	Max_length
CcHa1	42840	18376517	428.957	403	528
CcHa2	41595	17842387	428.955	403	431
CcHa3	32165	13628228	423.697	287	458
CcHc1	48569	20724600	426.704	374	517
CcHc2	37195	15810244	425.064	262	504
CcHc3	43513	18634914	428.261	239	517
CcSe1	35763	15324561	428.503	262	431
CcSe2	36860	15644450	424.429	326	431
CcSe3	51746	22164583	428.334	207	431
CcSf1	42592	18270064	428.955	403	431
CcSf2	47309	20278270	428.635	386	432
CcSf3	55517	23815398	428.975	403	434
CcAp1	40620	17015974	418.906	402	431
CcAp2	38435	16348342	425.35	370	431
CcAp3	49512	20803911	420.179	262	534
