# Supplementary material for: Host Species Affects Gut Microbial Community and Offspring Developmental Performances in the Pupal Parasitoid Chouioia cunea Yang (Hymenoptera: Eulophidae)
Source: Insects. 2024 Sep 20;15(9):722. doi: 10.3390/insects15090722 (PMC11432438; doi:10.3390/insects15090722)
Supplement: Supplementary file 1 [file insects-15-00722-s001.zip › Table S and Figure S/Table S2 Summary table of OTU abundance and classification information..xlsx]

## Sheet: OTU表
Domain	Kingdom	Phylum	Class	Order	Family	Genus	Species	OTU	CcHa1	CcHa2	CcHa3	CcHc1	CcHc2	CcHc3	CcSe1	CcSe2	CcSe3	CcSf1	CcSf2	CcSf3	CcAp1	CcAp2	CcAp3	SUM
d__Bacteria	k__norank_d__Bacteria	p__Proteobacteria	c__Alphaproteobacteria	o__Acetobacterales	f__Acetobacteraceae	g__unclassified_f__Acetobacteraceae	s__unclassified_f__Acetobacteraceae	OTU3	2	0	0	0	0	0	0	0	0	0	0	0	0	0	0	2
d__Bacteria	k__norank_d__Bacteria	p__Actinobacteriota	c__Actinobacteria	o__Propionibacteriales	f__Propionibacteriaceae	g__Propioniciclava	s__Propioniciclava_tarda	OTU1225	0	0	14	1	0	1	2	2	0	0	0	0	5	0	3	28
d__Bacteria	k__norank_d__Bacteria	p__Proteobacteria	c__Gammaproteobacteria	o__Burkholderiales	f__Oxalobacteraceae	g__unclassified_f__Oxalobacteraceae	s__unclassified_f__Oxalobacteraceae	OTU598	0	0	0	0	0	0	2	0	0	0	0	0	0	0	0	2
d__Bacteria	k__norank_d__Bacteria	p__Firmicutes	c__Clostridia	o__Oscillospirales	f__unclassified_o__Oscillospirales	g__unclassified_o__Oscillospirales	s__unclassified_o__Oscillospirales	OTU440	0	0	0	0	11	0	0	0	0	0	0	0	0	0	0	11
d__Bacteria	k__norank_d__Bacteria	p__Proteobacteria	c__Gammaproteobacteria	o__Burkholderiales	f__Rhodocyclaceae	g__unclassified_f__Rhodocyclaceae	s__unclassified_f__Rhodocyclaceae	OTU483	0	0	11	45	0	22	0	28	0	0	0	0	3	0	0	109
d__Bacteria	k__norank_d__Bacteria	p__Zixibacteria	c__norank_p__Zixibacteria	o__norank_c__norank_p__Zixibacteria	f__norank_o__norank_c__norank_p__Zixibacteria	g__norank_f__norank_o__norank_c__norank_p__Zixibacteria	s__unclassified_g__norank_f__norank_o__norank_c__norank_p__Zixibacteria	OTU228	0	0	0	2	0	0	0	0	0	0	0	0	0	0	0	2
d__Bacteria	k__norank_d__Bacteria	p__Firmicutes	c__Clostridia	o__Clostridiales	f__Caloramatoraceae	g__Fonticella	s__unclassified_g__Fonticella	OTU1144	0	0	0	0	0	9	0	0	0	0	0	0	1	0	6	16
d__Bacteria	k__norank_d__Bacteria	p__Firmicutes	c__Bacilli	o__Bacillales	f__Bacillaceae	g__Pseudogracilibacillus	s__uncultured_bacterium_g__Pseudogracilibacillus	OTU35	0	0	3	1	0	0	0	0	0	0	0	0	0	0	0	4
d__Bacteria	k__norank_d__Bacteria	p__Bacteroidota	c__Bacteroidia	o__Chitinophagales	f__Saprospiraceae	g__norank_f__Saprospiraceae	s__uncultured_bacterium_g__norank_f__Saprospiraceae	OTU1062	0	0	0	0	45	0	3	4	3	0	0	0	0	0	17	72
d__Bacteria	k__norank_d__Bacteria	p__Actinobacteriota	c__Acidimicrobiia	o__IMCC26256	f__norank_o__IMCC26256	g__norank_f__norank_o__IMCC26256	s__uncultured_Actinomycetales_bacterium_g__norank_f__norank_o__IMCC26256	OTU1002	0	0	0	0	0	0	0	0	0	0	0	0	0	11	0	11
d__Bacteria	k__norank_d__Bacteria	p__Actinobacteriota	c__Thermoleophilia	o__Gaiellales	f__norank_o__Gaiellales	g__norank_f__norank_o__Gaiellales	s__unclassified_g__norank_f__norank_o__Gaiellales	OTU261	0	0	0	1	0	0	0	0	0	0	0	0	0	0	0	1
d__Bacteria	k__norank_d__Bacteria	p__Firmicutes	c__Clostridia	o__Oscillospirales	f__Ruminococcaceae	g__Ruminococcus	s__unclassified_g__Ruminococcus	OTU1163	0	0	0	0	0	0	0	0	0	0	0	0	0	0	28	28
d__Bacteria	k__norank_d__Bacteria	p__Gemmatimonadota	c__Gemmatimonadetes	o__Gemmatimonadales	f__Gemmatimonadaceae	g__norank_f__Gemmatimonadaceae	s__uncultured_bacterium_g__norank_f__Gemmatimonadaceae	OTU334	0	0	0	14	0	0	0	0	0	0	0	0	0	0	0	14
d__Bacteria	k__norank_d__Bacteria	p__Bacteroidota	c__Bacteroidia	o__Bacteroidales	f__Prevotellaceae	g__Prevotella	s__Prevotella_melaninogenica	OTU580	0	0	0	0	1	0	2	0	0	0	0	0	0	0	0	3
d__Bacteria	k__norank_d__Bacteria	p__Synergistota	c__Synergistia	o__Synergistales	f__Synergistaceae	g__norank_f__Synergistaceae	s__unclassified_g__norank_f__Synergistaceae	OTU585	0	0	0	0	0	0	2	0	0	0	0	0	0	0	0	2
d__Bacteria	k__norank_d__Bacteria	p__Firmicutes	c__Negativicutes	o__Veillonellales-Selenomonadales	f__Sporomusaceae	g__unclassified_f__Sporomusaceae	s__unclassified_f__Sporomusaceae	OTU611	0	0	0	0	0	28	1	6	0	0	0	0	0	0	0	35
d__Bacteria	k__norank_d__Bacteria	p__Cyanobacteria	c__Vampirivibrionia	o__Obscuribacterales	f__Obscuribacteraceae	g__norank_f__Obscuribacteraceae	s__uncultured_bacterium_g__norank_f__Obscuribacteraceae	OTU792	0	0	0	0	0	0	0	0	0	0	3	0	0	0	0	3
d__Bacteria	k__norank_d__Bacteria	p__Chloroflexi	c__Anaerolineae	o__Ardenticatenales	f__norank_o__Ardenticatenales	g__norank_f__norank_o__Ardenticatenales	s__unclassified_g__norank_f__norank_o__Ardenticatenales	OTU204	0	0	0	5	0	0	0	0	0	0	0	0	0	0	0	5
d__Bacteria	k__norank_d__Bacteria	p__Proteobacteria	c__Alphaproteobacteria	o__Rhizobiales	f__Devosiaceae	g__Devosia	s__metagenome_g__Devosia	OTU744	0	0	13	0	0	0	0	2	1	0	0	0	0	0	0	16
d__Bacteria	k__norank_d__Bacteria	p__Spirochaetota	c__Spirochaetia	o__Spirochaetales	f__Spirochaetaceae	g__Treponema	s__unclassified_g__Treponema	OTU437	0	0	0	0	127	0	0	0	0	0	0	0	0	0	0	127
d__Bacteria	k__norank_d__Bacteria	p__Actinobacteriota	c__Actinobacteria	o__Propionibacteriales	f__Nocardioidaceae	g__Nocardioides	s__Nocardioides_sp._g__Nocardioides	OTU1102	0	0	0	0	0	0	1	0	1	0	0	0	0	0	28	30
d__Bacteria	k__norank_d__Bacteria	p__Firmicutes	c__Desulfotomaculia	o__Desulfotomaculales	f__norank_o__Desulfotomaculales	g__Desulfohalotomaculum	s__unclassified_g__Desulfohalotomaculum	OTU1015	0	0	0	0	0	0	0	0	0	0	0	0	0	0	6	6
d__Bacteria	k__norank_d__Bacteria	p__Bacteroidota	c__Bacteroidia	o__Bacteroidales	f__Bacteroidaceae	g__Bacteroides	s__Bacteroides_uniformis	OTU796	0	0	0	1	0	0	1	0	1	0	7	0	0	0	0	10
d__Bacteria	k__norank_d__Bacteria	p__Chloroflexi	c__Anaerolineae	o__SBR1031	f__norank_o__SBR1031	g__norank_f__norank_o__SBR1031	s__unclassified_g__norank_f__norank_o__SBR1031	OTU254	0	0	0	133	0	0	0	0	0	0	0	0	0	0	0	133
d__Bacteria	k__norank_d__Bacteria	p__Proteobacteria	c__Gammaproteobacteria	o__Burkholderiales	f__Burkholderiaceae	g__Cupriavidus	s__Cupriavidus_pauculus	OTU363	0	0	0	0	2	0	0	1	0	0	0	0	0	0	1	4
d__Bacteria	k__norank_d__Bacteria	p__Actinobacteriota	c__Actinobacteria	o__Actinomycetales	f__Actinomycetaceae	g__norank_f__Actinomycetaceae	s__metagenome_g__norank_f__Actinomycetaceae	OTU1086	0	0	115	17	63	5	14	63	14	0	0	0	169	204	32	696
d__Bacteria	k__norank_d__Bacteria	p__Firmicutes	c__Clostridia	o__Lachnospirales	f__Lachnospiraceae	g__Lachnospiraceae_UCG-002	s__uncultured_rumen_bacterium_g__Lachnospiraceae_UCG-002	OTU841	0	0	0	0	0	0	0	0	0	0	0	0	4	0	0	4
d__Bacteria	k__norank_d__Bacteria	p__Chloroflexi	c__Anaerolineae	o__SBR1031	f__norank_o__SBR1031	g__norank_f__norank_o__SBR1031	s__unclassified_g__norank_f__norank_o__SBR1031	OTU529	0	0	0	3	0	1	0	0	0	0	0	0	0	0	0	4
d__Bacteria	k__norank_d__Bacteria	p__WPS-2	c__norank_p__WPS-2	o__norank_c__norank_p__WPS-2	f__norank_o__norank_c__norank_p__WPS-2	g__norank_f__norank_o__norank_c__norank_p__WPS-2	s__metagenome_g__norank_f__norank_o__norank_c__norank_p__WPS-2	OTU486	0	0	0	0	0	1	0	0	0	0	0	0	0	0	0	1
d__Bacteria	k__norank_d__Bacteria	p__Firmicutes	c__Clostridia	o__Lachnospirales	f__Lachnospiraceae	g__Blautia	s__unclassified_g__Blautia	OTU574	0	0	3	0	0	3	0	4	0	1	1	0	45	0	13	70
d__Bacteria	k__norank_d__Bacteria	p__Spirochaetota	c__Spirochaetia	o__Spirochaetales	f__Spirochaetaceae	g__Treponema	s__uncultured_rumen_bacterium_g__Treponema	OTU676	0	0	0	0	0	0	0	8	0	0	0	0	0	0	0	8
d__Bacteria	k__norank_d__Bacteria	p__Bacteroidota	c__Bacteroidia	o__Bacteroidales	f__Paludibacteraceae	g__Paludibacter	s__uncultured_Bacteroidetes_bacterium_g__Paludibacter	OTU88	0	0	10	0	0	0	0	4	0	0	0	0	0	0	0	14
d__Bacteria	k__norank_d__Bacteria	p__Proteobacteria	c__Gammaproteobacteria	o__Pseudomonadales	f__Pseudomonadaceae	g__Pseudomonas	s__Pseudomonas_psychrotolerans	OTU955	0	0	0	0	0	0	0	0	0	0	0	0	0	8	0	8
d__Bacteria	k__norank_d__Bacteria	p__Myxococcota	c__Polyangia	o__Haliangiales	f__Haliangiaceae	g__Haliangium	s__uncultured_bacterium_g__Haliangium	OTU157	0	0	0	4	0	0	0	0	0	0	0	0	0	0	0	4
d__Bacteria	k__norank_d__Bacteria	p__Patescibacteria	c__Saccharimonadia	o__Saccharimonadales	f__norank_o__Saccharimonadales	g__norank_f__norank_o__Saccharimonadales	s__wastewater_metagenome_g__norank_f__norank_o__Saccharimonadales	OTU77	0	0	2	0	0	0	0	0	0	0	0	0	0	0	0	2
d__Bacteria	k__norank_d__Bacteria	p__Methylomirabilota	c__Methylomirabilia	o__Methylomirabilales	f__Methylomirabilaceae	g__Sh765B-TzT-35	s__uncultured_bacterium_g__Sh765B-TzT-35	OTU344	0	0	0	5	0	0	0	0	0	0	0	0	0	0	0	5
d__Bacteria	k__norank_d__Bacteria	p__Firmicutes	c__Bacilli	o__Bacillales	f__Planococcaceae	g__Sporosarcina	s__Sporosarcina_psychrophila	OTU1197	0	0	0	0	0	0	0	1	0	0	0	0	0	0	3	4
d__Bacteria	k__norank_d__Bacteria	p__Fusobacteriota	c__Fusobacteriia	o__Fusobacteriales	f__Leptotrichiaceae	g__Leptotrichia	s__uncultured_bacterium_g__Leptotrichia	OTU31	0	0	11	0	1	0	0	0	0	0	0	0	0	0	0	12
d__Bacteria	k__norank_d__Bacteria	p__Chloroflexi	c__unclassified_p__Chloroflexi	o__unclassified_p__Chloroflexi	f__unclassified_p__Chloroflexi	g__unclassified_p__Chloroflexi	s__unclassified_p__Chloroflexi	OTU777	0	0	0	0	0	0	0	0	1	0	0	0	0	0	0	1
d__Bacteria	k__norank_d__Bacteria	p__Bacteroidota	c__Bacteroidia	o__Bacteroidales	f__Tannerellaceae	g__Parabacteroides	s__Parabacteroides_distasonis	OTU795	0	0	0	0	0	0	0	1	0	0	27	0	0	0	0	28
d__Bacteria	k__norank_d__Bacteria	p__Firmicutes	c__Clostridia	o__Oscillospirales	f__Oscillospiraceae	g__NK4A214_group	s__uncultured_rumen_bacterium_g__NK4A214_group	OTU671	0	0	0	0	0	0	0	45	0	0	0	0	0	0	0	45
d__Bacteria	k__norank_d__Bacteria	p__Bdellovibrionota	c__Bdellovibrionia	o__Bdellovibrionales	f__Bdellovibrionaceae	g__Bdellovibrio	s__Bdellovibrio_bacteriovorus	OTU481	0	0	0	0	1	3	0	0	0	0	0	0	0	0	0	4
d__Bacteria	k__norank_d__Bacteria	p__Bacteroidota	c__Bacteroidia	o__Bacteroidales	f__Prevotellaceae	g__norank_f__Prevotellaceae	s__uncultured_bacterium_g__norank_f__Prevotellaceae	OTU662	0	0	0	0	0	0	0	17	0	0	0	0	0	0	0	17
d__Bacteria	k__norank_d__Bacteria	p__Bacteroidota	c__Bacteroidia	o__Flavobacteriales	f__Flavobacteriaceae	g__Flavobacterium	s__unclassified_g__Flavobacterium	OTU1046	0	0	7	9	0	8	0	77	7	0	0	0	7	42	35	192
d__Bacteria	k__norank_d__Bacteria	p__Chloroflexi	c__Anaerolineae	o__SBR1031	f__A4b	g__norank_f__A4b	s__uncultured_Caldilineales_bacterium_g__norank	OTU689	0	0	0	0	0	0	0	2	0	0	0	0	0	0	0	2
d__Bacteria	k__norank_d__Bacteria	p__Proteobacteria	c__Alphaproteobacteria	o__Rhizobiales	f__Beijerinckiaceae	g__unclassified_f__Beijerinckiaceae	s__unclassified_f__Beijerinckiaceae	OTU741	0	0	0	0	0	0	0	0	5	0	0	0	0	0	0	5
d__Bacteria	k__norank_d__Bacteria	p__Firmicutes	c__Syntrophomonadia	o__Syntrophomonadales	f__Syntrophomonadaceae	g__Syntrophomonas	s__unclassified_g__Syntrophomonas	OTU376	0	0	20	0	2	0	0	0	0	0	0	0	0	0	0	22
d__Bacteria	k__norank_d__Bacteria	p__Firmicutes	c__Bacilli	o__Erysipelotrichales	f__Erysipelatoclostridiaceae	g__Erysipelotrichaceae_UCG-003	s__unclassified_g__Erysipelotrichaceae_UCG-003	OTU377	0	0	0	0	5	0	0	0	0	0	0	0	0	0	0	5
d__Bacteria	k__norank_d__Bacteria	p__Desulfobacterota	c__Syntrophia	o__Syntrophales	f__norank_o__Syntrophales	g__norank_f__norank_o__Syntrophales	s__uncultured_bacterium_g__norank_f__norank_o__Syntrophales	OTU236	0	0	0	21	0	0	0	0	0	0	0	0	0	0	0	21
d__Bacteria	k__norank_d__Bacteria	p__Desulfobacterota	c__Desulfuromonadia	o__Geobacterales	f__Geobacteraceae	g__Trichlorobacter	s__uncultured_bacterium_g__Trichlorobacter	OTU1016	0	0	12	1	0	61	5	38	0	0	0	0	0	0	14	131
d__Bacteria	k__norank_d__Bacteria	p__Chloroflexi	c__Anaerolineae	o__SBR1031	f__A4b	g__OLB13	s__uncultured_bacterium_g__OLB13	OTU436	0	0	0	0	67	0	0	0	0	0	0	0	0	0	0	67
d__Bacteria	k__norank_d__Bacteria	p__Proteobacteria	c__Gammaproteobacteria	o__CCM19a	f__norank_o__CCM19a	g__norank_f__norank_o__CCM19a	s__unclassified_g__norank_f__norank_o__CCM19a	OTU341	0	0	0	36	0	0	0	0	0	0	0	0	0	0	0	36
d__Bacteria	k__norank_d__Bacteria	p__Chloroflexi	c__Anaerolineae	o__Anaerolineales	f__Anaerolineaceae	g__Anaerolineaceae_UCG-001	s__unclassified_g__Anaerolineaceae_UCG-001	OTU552	0	0	6	0	0	10	0	1	0	0	0	0	2	0	0	19
d__Bacteria	k__norank_d__Bacteria	p__Actinobacteriota	c__Actinobacteria	o__Corynebacteriales	f__Corynebacteriaceae	g__Corynebacterium	s__unclassified_g__Corynebacterium	OTU1047	0	0	0	0	0	0	0	0	0	0	0	0	0	0	32	32
d__Bacteria	k__norank_d__Bacteria	p__Proteobacteria	c__Gammaproteobacteria	o__Pseudomonadales	f__Moraxellaceae	g__Acinetobacter	s__unclassified_g__Acinetobacter	OTU26	0	0	18	1	0	0	0	0	0	0	0	0	0	0	3	22
d__Bacteria	k__norank_d__Bacteria	p__Acidobacteriota	c__Acidobacteriae	o__Bryobacterales	f__Bryobacteraceae	g__Bryobacter	s__unclassified_g__Bryobacter	OTU559	0	0	0	0	0	4	0	0	0	0	0	0	0	0	0	4
d__Bacteria	k__norank_d__Bacteria	p__Proteobacteria	c__Gammaproteobacteria	o__Methylococcales	f__Methylomonadaceae	g__Methylomonas	s__uncultured_bacterium_g__Methylomonas	OTU292	0	0	0	5	0	0	0	0	0	0	0	0	0	0	0	5
d__Bacteria	k__norank_d__Bacteria	p__Planctomycetota	c__Brocadiae	o__Brocadiales	f__Brocadiaceae	g__Candidatus_Jettenia	s__uncultured_bacterium_g__Candidatus_Jettenia	OTU249	0	0	0	3	0	0	0	0	0	0	0	0	0	0	0	3
d__Bacteria	k__norank_d__Bacteria	p__Proteobacteria	c__Alphaproteobacteria	o__Rhodobacterales	f__Rhodobacteraceae	g__Thioclava	s__uncultured_bacterium_g__Thioclava	OTU1202	0	0	0	0	19	0	0	0	0	0	0	0	6	0	19	44
d__Bacteria	k__norank_d__Bacteria	p__Desulfobacterota	c__Desulfovibrionia	o__Desulfovibrionales	f__Desulfovibrionaceae	g__Desulfovibrio	s__unclassified_g__Desulfovibrio	OTU867	0	0	0	0	0	0	0	0	0	0	0	0	8	0	0	8
d__Bacteria	k__norank_d__Bacteria	p__Acidobacteriota	c__Vicinamibacteria	o__Vicinamibacterales	f__norank_o__Vicinamibacterales	g__norank_f__norank_o__Vicinamibacterales	s__unclassified_g__norank_f__norank_o__Vicinamibacterales	OTU554	0	0	0	6	0	1	0	0	0	0	0	0	0	0	0	7
d__Bacteria	k__norank_d__Bacteria	p__Bacteroidota	c__Bacteroidia	o__Sphingobacteriales	f__Sphingobacteriaceae	g__Sphingobacterium	s__Sphingobacterium_multivorum	OTU21	0	0	27	0	0	0	1	17	1	0	0	0	0	0	2	48
d__Bacteria	k__norank_d__Bacteria	p__Proteobacteria	c__Gammaproteobacteria	o__Burkholderiales	f__Rhodocyclaceae	g__unclassified_f__Rhodocyclaceae	s__unclassified_f__Rhodocyclaceae	OTU259	0	0	0	23	0	0	0	0	0	0	0	0	0	0	0	23
d__Bacteria	k__norank_d__Bacteria	p__Chloroflexi	c__Anaerolineae	o__Anaerolineales	f__Anaerolineaceae	g__norank_f__Anaerolineaceae	s__uncultured_Anaerolineaceae_bacterium_g__norank_f__Anaerolineaceae	OTU497	1	0	0	4	0	4	0	0	0	0	0	0	0	0	0	9
d__Bacteria	k__norank_d__Bacteria	p__Chloroflexi	c__Anaerolineae	o__Caldilineales	f__Caldilineaceae	g__norank_f__Caldilineaceae	s__unclassified_g__norank_f__Caldilineaceae	OTU96	0	0	0	3	0	0	0	0	0	0	0	0	0	0	0	3
d__Bacteria	k__norank_d__Bacteria	p__Bacteroidota	c__Bacteroidia	o__Bacteroidales	f__Prolixibacteraceae	g__norank_f__Prolixibacteraceae	s__unclassified_g__norank_f__Prolixibacteraceae	OTU75	0	0	40	0	31	0	0	0	0	0	0	0	0	0	0	71
d__Bacteria	k__norank_d__Bacteria	p__Acidobacteriota	c__Acidobacteriae	o__AKIW659	f__norank_o__AKIW659	g__norank_f__norank_o__AKIW659	s__uncultured_bacterium_g__norank_f__norank_o__AKIW659	OTU373	0	0	0	0	7	0	0	0	0	0	0	0	0	0	0	7
d__Bacteria	k__norank_d__Bacteria	p__Chloroflexi	c__Anaerolineae	o__Caldilineales	f__Caldilineaceae	g__norank_f__Caldilineaceae	s__metagenome_g__norank_f__Caldilineaceae	OTU294	0	0	0	1	0	0	0	0	0	0	0	0	0	0	0	1
d__Bacteria	k__norank_d__Bacteria	p__Bacteroidota	c__Bacteroidia	o__Flavobacteriales	f__Crocinitomicaceae	g__Fluviicola	s__uncultured_bacterium_g__Fluviicola	OTU1006	0	0	0	0	0	0	0	0	0	0	0	0	0	0	1	1
d__Bacteria	k__norank_d__Bacteria	p__Desulfobacterota	c__Desulfovibrionia	o__Desulfovibrionales	f__Desulfovibrionaceae	g__Desulfovibrio	s__bacterium_New_Zealand_D	OTU807	0	0	0	0	0	0	0	0	0	0	1	0	0	0	0	1
d__Bacteria	k__norank_d__Bacteria	p__Chloroflexi	c__Anaerolineae	o__RBG-13-54-9	f__norank_o__RBG-13-54-9	g__norank_f__norank_o__RBG-13-54-9	s__unclassified_g__norank_f__norank_o__RBG-13-54-9	OTU408	0	0	0	0	11	0	0	0	0	0	0	0	0	0	0	11
d__Bacteria	k__norank_d__Bacteria	p__Proteobacteria	c__Alphaproteobacteria	o__Caulobacterales	f__Hyphomonadaceae	g__SWB02	s__uncultured_bacterium_g__SWB02	OTU1069	0	0	0	0	0	0	0	0	0	0	0	0	0	0	3	3
d__Bacteria	k__norank_d__Bacteria	p__Actinobacteriota	c__Actinobacteria	o__Pseudonocardiales	f__Pseudonocardiaceae	g__unclassified_f__Pseudonocardiaceae	s__unclassified_f__Pseudonocardiaceae	OTU93	0	0	13	0	0	0	0	0	0	0	0	0	0	0	0	13
d__Bacteria	k__norank_d__Bacteria	p__Proteobacteria	c__Gammaproteobacteria	o__Xanthomonadales	f__Rhodanobacteraceae	g__norank_f__Rhodanobacteraceae	s__uncultured_gamma_proteobacterium_g__norank_f__Rhodanobacteraceae	OTU679	0	0	0	0	0	0	0	1	0	0	0	0	0	0	0	1
d__Bacteria	k__norank_d__Bacteria	p__Actinobacteriota	c__Acidimicrobiia	o__Microtrichales	f__Ilumatobacteraceae	g__unclassified_f__Ilumatobacteraceae	s__unclassified_f__Ilumatobacteraceae	OTU45	0	0	11	0	0	0	0	0	0	0	0	0	0	0	0	11
d__Bacteria	k__norank_d__Bacteria	p__Bacteroidota	c__Bacteroidia	o__Bacteroidales	f__Muribaculaceae	g__norank_f__Muribaculaceae	s__uncultured_bacterium_g__norank_f__Muribaculaceae	OTU797	0	0	0	0	0	0	0	1	0	0	8	0	0	0	0	9
d__Bacteria	k__norank_d__Bacteria	p__Bacteroidota	c__Bacteroidia	o__Bacteroidales	f__Bacteroidetes_vadinHA17	g__norank_f__Bacteroidetes_vadinHA17	s__uncultured_bacterium_g__norank_f__Bacteroidetes_vadinHA17	OTU1044	0	0	25	0	20	0	4	13	0	0	0	0	0	7	15	84
d__Bacteria	k__norank_d__Bacteria	p__Bacteroidota	c__Bacteroidia	o__Chitinophagales	f__Chitinophagaceae	g__Ferruginibacter	s__unclassified_g__Ferruginibacter	OTU52	0	0	15	0	0	0	0	0	0	0	0	0	0	0	0	15
d__Bacteria	k__norank_d__Bacteria	p__Proteobacteria	c__Gammaproteobacteria	o__Xanthomonadales	f__Rhodanobacteraceae	g__Dokdonella	s__uncultured_bacterium_g__Dokdonella	OTU732	0	0	0	2	0	0	0	20	0	0	0	0	0	0	0	22
d__Bacteria	k__norank_d__Bacteria	p__Proteobacteria	c__Alphaproteobacteria	o__Rhizobiales	f__Hyphomicrobiaceae	g__Pedomicrobium	s__uncultured_bacterium_g__Pedomicrobium	OTU822	0	0	0	0	0	0	0	0	0	0	0	0	4	0	0	4
d__Bacteria	k__norank_d__Bacteria	p__Latescibacterota	c__norank_p__Latescibacterota	o__norank_c__norank_p__Latescibacterota	f__norank_o__norank_c__norank_p__Latescibacterota	g__norank_f__norank_o__norank_c__norank_p__Latescibacterota	s__uncultured_organism_g__norank_f__norank_o__norank_c__norank_p__Latescibacterota	OTU112	0	0	0	2	0	0	0	0	0	0	0	0	0	0	0	2
d__Bacteria	k__norank_d__Bacteria	p__Chloroflexi	c__Anaerolineae	o__SBR1031	f__norank_o__SBR1031	g__norank_f__norank_o__SBR1031	s__uncultured_planctomycete_g__norank_f__norank_o__SBR1031	OTU160	0	0	0	27	0	0	0	0	0	0	0	0	0	0	0	27
d__Bacteria	k__norank_d__Bacteria	p__Firmicutes	c__Bacilli	o__Bacillales	f__Bacillaceae	g__Bacillus	s__unclassified_g__Bacillus	OTU356	0	0	0	0	73	0	0	34	0	0	0	0	0	0	0	107
d__Bacteria	k__norank_d__Bacteria	p__Proteobacteria	c__Gammaproteobacteria	o__Burkholderiales	f__Oxalobacteraceae	g__Massilia	s__uncultured_bacterium_g__Massilia	OTU752	0	0	5	0	16	0	2	0	3	0	0	0	0	0	0	26
d__Bacteria	k__norank_d__Bacteria	p__Proteobacteria	c__Gammaproteobacteria	o__Burkholderiales	f__Hydrogenophilaceae	g__Thiobacillus	s__uncultured_bacterium_g__Thiobacillus	OTU562	0	0	0	63	0	6	6	0	0	0	0	0	0	2	0	77
d__Bacteria	k__norank_d__Bacteria	p__Actinobacteriota	c__Actinobacteria	o__PeM15	f__norank_o__PeM15	g__norank_f__norank_o__PeM15	s__metagenome_g__norank_f__norank_o__PeM15	OTU1042	0	0	0	0	0	0	0	0	0	0	0	0	0	0	5	5
d__Bacteria	k__norank_d__Bacteria	p__Proteobacteria	c__Alphaproteobacteria	o__Sphingomonadales	f__Sphingomonadaceae	g__unclassified_f__Sphingomonadaceae	s__unclassified_f__Sphingomonadaceae	OTU375	0	0	0	0	7	0	0	0	0	0	0	0	0	0	0	7
d__Bacteria	k__norank_d__Bacteria	p__Proteobacteria	c__Alphaproteobacteria	o__Acetobacterales	f__Acetobacteraceae	g__Roseomonas	s__uncultured_Roseomonas_sp._g__Roseomonas	OTU857	0	0	0	2	0	0	0	0	0	0	0	0	23	0	0	25
d__Bacteria	k__norank_d__Bacteria	p__Firmicutes	c__Clostridia	o__Oscillospirales	f__UCG-010	g__norank_f__UCG-010	s__uncultured_rumen_bacterium_g__norank_f__UCG-010	OTU714	0	0	0	0	0	0	0	19	0	0	0	0	0	0	0	19
d__Bacteria	k__norank_d__Bacteria	p__WPS-2	c__norank_p__WPS-2	o__norank_c__norank_p__WPS-2	f__norank_o__norank_c__norank_p__WPS-2	g__norank_f__norank_o__norank_c__norank_p__WPS-2	s__bacterium_enrichment_culture_clone_Anammox_3	OTU569	0	0	0	9	0	3	0	0	0	0	0	0	0	0	0	12
d__Bacteria	k__norank_d__Bacteria	p__Acidobacteriota	c__Blastocatellia	o__Blastocatellales	f__Blastocatellaceae	g__norank_f__Blastocatellaceae	s__uncultured_Acidobacteria_bacterium_g__norank_f__Blastocatellaceae	OTU304	0	0	0	19	0	0	0	0	1	2	0	0	0	0	0	22
d__Bacteria	k__norank_d__Bacteria	p__Bacteroidota	c__Bacteroidia	o__Bacteroidales	f__Bacteroidaceae	g__Bacteroides	s__Bacteroides_vulgatus	OTU808	0	0	1	0	0	0	0	0	0	0	6	0	1	0	0	8
d__Bacteria	k__norank_d__Bacteria	p__Firmicutes	c__Bacilli	o__Lactobacillales	f__Carnobacteriaceae	g__Alloiococcus	s__uncultured_bacterium_g__Alloiococcus	OTU763	0	0	0	0	0	0	0	0	1	0	0	0	0	0	0	1
d__Bacteria	k__norank_d__Bacteria	p__Bacteroidota	c__Bacteroidia	o__Flavobacteriales	f__Weeksellaceae	g__Cloacibacterium	s__uncultured_bacterium_g__Cloacibacterium	OTU1211	0	0	69	7	1	13	0	9	0	0	0	0	11	1	12	123
d__Bacteria	k__norank_d__Bacteria	p__Bacteroidota	c__Bacteroidia	o__Flavobacteriales	f__Weeksellaceae	g__norank_f__Weeksellaceae	s__uncultured_bacterium_g__norank_f__Weeksellaceae	OTU372	0	0	0	0	10	0	0	0	0	0	0	0	0	0	0	10
d__Bacteria	k__norank_d__Bacteria	p__Campilobacterota	c__Campylobacteria	o__Campylobacterales	f__Arcobacteraceae	g__norank_f__Arcobacteraceae	s__uncultured_bacterium_g__norank_f__Arcobacteraceae	OTU809	0	0	1	0	0	0	0	0	0	0	1	0	0	0	0	2
d__Bacteria	k__norank_d__Bacteria	p__Dependentiae	c__Babeliae	o__Babeliales	f__unclassified_o__Babeliales	g__unclassified_o__Babeliales	s__unclassified_o__Babeliales	OTU239	0	0	0	2	0	0	0	0	0	0	0	0	0	0	0	2
d__Bacteria	k__norank_d__Bacteria	p__Proteobacteria	c__Gammaproteobacteria	o__Burkholderiales	f__Sutterellaceae	g__norank_f__Sutterellaceae	s__uncultured_bacterium_g__norank_f__Sutterellaceae	OTU169	0	0	0	19	0	0	0	0	0	0	0	0	0	0	0	19
d__Bacteria	k__norank_d__Bacteria	p__Proteobacteria	c__Alphaproteobacteria	o__norank_c__Alphaproteobacteria	f__norank_o__norank_c__Alphaproteobacteria	g__norank_f__norank_o__norank_c__Alphaproteobacteria	s__uncultured_Rhodospirillaceae_bacterium_g__norank_f__norank_o__norank	OTU183	0	0	0	2	0	0	0	0	0	0	0	0	0	0	0	2
d__Bacteria	k__norank_d__Bacteria	p__Chloroflexi	c__KD4-96	o__norank_c__KD4-96	f__norank_o__norank_c__KD4-96	g__norank_f__norank_o__norank_c__KD4-96	s__uncultured_bacterium_g__norank_f__norank_o__norank_c__KD4-96	OTU1039	0	0	0	0	0	0	0	0	0	0	0	0	0	0	2	2
d__Bacteria	k__norank_d__Bacteria	p__Patescibacteria	c__Saccharimonadia	o__Saccharimonadales	f__LWQ8	g__norank_f__LWQ8	s__unclassified_g__norank_f__LWQ8	OTU92	0	0	26	0	0	0	0	0	0	0	0	0	0	0	0	26
d__Bacteria	k__norank_d__Bacteria	p__Firmicutes	c__Clostridia	o__Clostridiales	f__Caloramatoraceae	g__Fonticella	s__uncultured_bacterium_g__Fonticella	OTU548	0	0	0	0	0	2	0	0	0	0	0	0	0	0	0	2
d__Bacteria	k__norank_d__Bacteria	p__Firmicutes	c__Clostridia	o__Clostridiales	f__Clostridiaceae	g__Clostridium_sensu_stricto_10	s__unclassified_g__Clostridium_sensu_stricto_10	OTU1190	0	0	16	0	8	24	0	39	2	0	0	0	9	2	70	170
d__Bacteria	k__norank_d__Bacteria	p__Proteobacteria	c__Gammaproteobacteria	o__Burkholderiales	f__Comamonadaceae	g__Leptothrix	s__metagenome_g__Leptothrix	OTU736	1	0	0	3	6	3	0	62	0	1	0	0	2	0	0	78
d__Bacteria	k__norank_d__Bacteria	p__Chloroflexi	c__KD4-96	o__norank_c__KD4-96	f__norank_o__norank_c__KD4-96	g__norank_f__norank_o__norank_c__KD4-96	s__uncultured_bacterium_g__norank_f__norank_o__norank_c__KD4-96	OTU993	0	0	0	0	0	0	0	0	0	0	0	0	0	4	0	4
d__Bacteria	k__norank_d__Bacteria	p__Proteobacteria	c__Gammaproteobacteria	o__Burkholderiales	f__Comamonadaceae	g__unclassified_f__Comamonadaceae	s__unclassified_f__Comamonadaceae	OTU1165	0	0	227	4	29	2	1	70	3	0	0	0	13	55	67	471
d__Bacteria	k__norank_d__Bacteria	p__Actinobacteriota	c__Thermoleophilia	o__Solirubrobacterales	f__67-14	g__norank_f__67-14	s__unclassified_g__norank_f__67-14	OTU1155	0	0	0	0	0	0	0	0	0	0	0	0	0	0	12	12
d__Bacteria	k__norank_d__Bacteria	p__Actinobacteriota	c__Actinobacteria	o__Propionibacteriales	f__Propionibacteriaceae	g__Propioniciclava	s__uncultured_bacterium_g__Propioniciclava	OTU71	0	0	9	0	4	0	0	0	0	0	0	0	0	0	0	13
d__Bacteria	k__norank_d__Bacteria	p__Firmicutes	c__Bacilli	o__Erysipelotrichales	f__Erysipelatoclostridiaceae	g__Coprobacillus	s__unclassified_g__Coprobacillus	OTU798	0	0	0	0	0	0	0	0	0	0	2	0	0	0	0	2
d__Bacteria	k__norank_d__Bacteria	p__Cyanobacteria	c__Vampirivibrionia	o__Vampirovibrionales	f__Vampirovibrionaceae	g__Vampirovibrio	s__uncultured_bacterium_g__Vampirovibrio	OTU1091	0	0	0	0	0	0	0	0	0	0	0	0	2	0	14	16
d__Bacteria	k__norank_d__Bacteria	p__Firmicutes	c__Bacilli	o__Erysipelotrichales	f__Erysipelotrichaceae	g__Turicibacter	s__uncultured_organism_g__Turicibacter	OTU636	0	0	0	0	0	0	2	0	0	0	0	0	0	0	0	2
d__Bacteria	k__norank_d__Bacteria	p__Actinobacteriota	c__Actinobacteria	o__PeM15	f__norank_o__PeM15	g__norank_f__norank_o__PeM15	s__unclassified_g__norank_f__norank_o__PeM15	OTU1009	0	0	51	0	10	0	0	0	0	0	0	0	4	0	6	71
d__Bacteria	k__norank_d__Bacteria	p__Chloroflexi	c__Anaerolineae	o__Anaerolineales	f__Anaerolineaceae	g__norank_f__Anaerolineaceae	s__unclassified_g__norank_f__Anaerolineaceae	OTU137	0	0	0	3	0	0	0	0	0	0	0	0	0	0	0	3
d__Bacteria	k__norank_d__Bacteria	p__Proteobacteria	c__Alphaproteobacteria	o__Sphingomonadales	f__Sphingomonadaceae	g__Blastomonas	s__uncultured_bacterium_g__Blastomonas	OTU1143	0	1	63	8	0	4	45	217	182	0	0	0	3886	7	235	4648
d__Bacteria	k__norank_d__Bacteria	p__Proteobacteria	c__Gammaproteobacteria	o__Pseudomonadales	f__Moraxellaceae	g__Moraxella	s__unclassified_g__Moraxella	OTU61	0	0	20	0	0	0	0	0	0	0	0	0	0	0	0	20
d__Bacteria	k__norank_d__Bacteria	p__Proteobacteria	c__Gammaproteobacteria	o__Alteromonadales	f__Alteromonadaceae	g__Rheinheimera	s__uncultured_bacterium_g__Rheinheimera	OTU626	0	0	0	0	0	0	0	1	0	0	0	0	1	0	0	2
d__Bacteria	k__norank_d__Bacteria	p__Firmicutes	c__Bacilli	o__Lactobacillales	f__Streptococcaceae	g__Lactococcus	s__unclassified_g__Lactococcus	OTU638	0	0	0	35	0	0	31	0	0	0	0	0	0	0	0	66
d__Bacteria	k__norank_d__Bacteria	p__Firmicutes	c__Bacilli	o__Lactobacillales	f__Enterococcaceae	g__Enterococcus	s__Enterococcus_mundtii	OTU816	0	30401	2	293	12645	912	3028	644	325	17255	16462	17131	813	499	581	100991
d__Bacteria	k__norank_d__Bacteria	p__Proteobacteria	c__Gammaproteobacteria	o__Burkholderiales	f__Rhodocyclaceae	g__Azospira	s__unclassified_g__Azospira	OTU358	0	0	0	0	6	0	0	0	0	0	0	0	0	0	0	6
d__Bacteria	k__norank_d__Bacteria	p__Bacteroidota	c__Bacteroidia	o__Bacteroidales	f__Bacteroidaceae	g__Bacteroides	s__Bacteroides_xylanisolvens_g__Bacteroides	OTU10	1	2	23	0	1	0	1	0	0	1	42	0	0	0	0	71
d__Bacteria	k__norank_d__Bacteria	p__Fusobacteriota	c__Fusobacteriia	o__Fusobacteriales	f__Fusobacteriaceae	g__Cetobacterium	s__uncultured_bacterium_g__Cetobacterium	OTU411	0	0	0	0	58	0	0	0	0	0	0	0	0	0	0	58
d__Bacteria	k__norank_d__Bacteria	p__Proteobacteria	c__Gammaproteobacteria	o__Burkholderiales	f__Comamonadaceae	g__unclassified_f__Comamonadaceae	s__unclassified_f__Comamonadaceae	OTU1204	0	0	97	22	0	78	2	76	2	0	0	0	28	0	1	306
d__Bacteria	k__norank_d__Bacteria	p__Firmicutes	c__Bacilli	o__Bacillales	f__Bacillaceae	g__Bacillus	s__uncultured_compost_bacterium_g__Bacillus	OTU836	0	0	0	0	0	0	0	0	0	0	0	0	61	0	0	61
d__Bacteria	k__norank_d__Bacteria	p__Proteobacteria	c__Alphaproteobacteria	o__Rhodospirillales	f__Magnetospirillaceae	g__Magnetospirillum	s__uncultured_bacterium_g__Magnetospirillum	OTU619	0	0	0	0	0	1	1	0	0	0	0	0	0	0	0	2
d__Bacteria	k__norank_d__Bacteria	p__Proteobacteria	c__Alphaproteobacteria	o__Rhizobiales	f__Beijerinckiaceae	g__Methylobacterium-Methylorubrum	s__Methylobacterium_komagatae	OTU1213	0	0	0	0	0	0	0	0	0	0	0	0	171	12	290	473
d__Bacteria	k__norank_d__Bacteria	p__Actinobacteriota	c__Actinobacteria	o__unclassified_c__Actinobacteria	f__unclassified_c__Actinobacteria	g__unclassified_c__Actinobacteria	s__unclassified_c__Actinobacteria	OTU913	0	0	0	0	0	0	0	0	0	0	0	0	11	3	0	14
d__Bacteria	k__norank_d__Bacteria	p__Myxococcota	c__Myxococcia	o__Myxococcales	f__Myxococcaceae	g__P3OB-42	s__uncultured_bacterium_g__P3OB-42	OTU285	0	0	0	6	0	0	0	0	0	0	0	0	0	0	0	6
d__Bacteria	k__norank_d__Bacteria	p__Bacteroidota	c__Bacteroidia	o__Chitinophagales	f__Chitinophagaceae	g__Flavisolibacter	s__unclassified_g__Flavisolibacter	OTU398	0	0	0	0	2	0	0	0	0	0	0	0	0	0	0	2
d__Bacteria	k__norank_d__Bacteria	p__Bacteroidota	c__Bacteroidia	o__Bacteroidales	f__Muribaculaceae	g__norank_f__Muribaculaceae	s__uncultured_bacterium_g__norank_f__Muribaculaceae	OTU422	0	0	0	1	2	0	0	3	0	0	1	0	0	0	0	7
d__Bacteria	k__norank_d__Bacteria	p__Latescibacterota	c__norank_p__Latescibacterota	o__norank_c__norank_p__Latescibacterota	f__norank_o__norank_c__norank_p__Latescibacterota	g__norank_f__norank_o__norank_c__norank_p__Latescibacterota	s__unclassified_g__norank_f__norank_o__norank_c__norank_p__Latescibacterota	OTU177	0	0	0	12	0	0	0	0	0	0	0	0	0	0	0	12
d__Bacteria	k__norank_d__Bacteria	p__Spirochaetota	c__Leptospirae	o__Leptospirales	f__Leptospiraceae	g__RBG-16-49-21	s__uncultured_bacterium_g__RBG-16-49-21	OTU242	0	0	0	1	0	0	0	0	0	0	0	0	0	0	0	1
d__Bacteria	k__norank_d__Bacteria	p__Proteobacteria	c__Gammaproteobacteria	o__Enterobacterales	f__Morganellaceae	g__Buchnera	s__unclassified_g__Buchnera	OTU48	0	0	6	0	0	0	0	0	0	0	0	0	0	0	0	6
d__Bacteria	k__norank_d__Bacteria	p__Chloroflexi	c__OLB14	o__norank_c__OLB14	f__norank_o__norank_c__OLB14	g__norank_f__norank_o__norank_c__OLB14	s__uncultured_bacterium_g__norank_f__norank_o__norank_c__OLB14	OTU198	0	0	0	7	0	0	0	0	0	0	0	0	0	0	0	7
d__Bacteria	k__norank_d__Bacteria	p__Proteobacteria	c__Alphaproteobacteria	o__Sphingomonadales	f__Sphingomonadaceae	g__Ellin6055	s__unclassified_g__Ellin6055	OTU1108	0	0	5	0	1	1	0	0	1	0	0	0	2	1	1	12
d__Bacteria	k__norank_d__Bacteria	p__Patescibacteria	c__Saccharimonadia	o__Saccharimonadales	f__norank_o__Saccharimonadales	g__norank_f__norank_o__Saccharimonadales	s__uncultured_bacterium_g__norank_f__norank_o__Saccharimonadales	OTU336	0	0	0	20	0	0	0	0	0	0	0	0	0	0	0	20
d__Bacteria	k__norank_d__Bacteria	p__Firmicutes	c__Clostridia	o__norank_c__Clostridia	f__Hungateiclostridiaceae	g__Saccharofermentans	s__unclassified_g__Saccharofermentans	OTU718	0	0	0	0	0	0	0	18	0	0	0	0	0	0	0	18
d__Bacteria	k__norank_d__Bacteria	p__Proteobacteria	c__Alphaproteobacteria	o__Rhizobiales	f__Xanthobacteraceae	g__unclassified_f__Xanthobacteraceae	s__unclassified_f__Xanthobacteraceae	OTU818	0	0	0	0	0	0	0	0	0	0	0	0	4	0	0	4
d__Bacteria	k__norank_d__Bacteria	p__Chloroflexi	c__Anaerolineae	o__SBR1031	f__A4b	g__norank_f__A4b	s__uncultured_organism_g__norank_f__A4b	OTU289	0	0	0	6	0	0	0	0	0	0	0	0	0	0	0	6
d__Bacteria	k__norank_d__Bacteria	p__Firmicutes	c__Bacilli	o__Staphylococcales	f__Gemellaceae	g__Gemella	s__uncultured_bacterium_g__Gemella	OTU713	0	0	0	0	0	0	0	21	0	0	0	0	0	0	15	36
d__Bacteria	k__norank_d__Bacteria	p__Proteobacteria	c__Alphaproteobacteria	o__Rhizobiales	f__Rhizobiaceae	g__Mesorhizobium	s__unclassified_g__Mesorhizobium	OTU624	0	0	20	0	15	1	7	16	0	0	0	0	0	0	0	59
d__Bacteria	k__norank_d__Bacteria	p__Actinobacteriota	c__Actinobacteria	o__Micrococcales	f__Dermatophilaceae	g__Kineosphaera	s__unclassified_g__Kineosphaera	OTU981	0	0	42	1	12	1	0	0	0	0	0	0	5	29	0	90
d__Bacteria	k__norank_d__Bacteria	p__Firmicutes	c__Clostridia	o__norank_c__Clostridia	f__Gracilibacteraceae	g__Lutispora	s__Clostridium	OTU593	0	0	0	0	0	0	4	0	0	0	0	0	0	0	0	4
d__Bacteria	k__norank_d__Bacteria	p__Proteobacteria	c__Gammaproteobacteria	o__Xanthomonadales	f__Xanthomonadaceae	g__Stenotrophomonas	s__unclassified_g__Stenotrophomonas	OTU965	0	0	35	0	15	1	0	26	6	0	0	0	56	22	56	217
d__Bacteria	k__norank_d__Bacteria	p__Desulfobacterota	c__Desulfovibrionia	o__Desulfovibrionales	f__Desulfovibrionaceae	g__Desulfovibrio	s__Desulfovibrio_sulfodismutans	OTU1082	0	0	0	9	0	46	0	45	0	0	0	0	25	0	5	130
d__Bacteria	k__norank_d__Bacteria	p__Bacteroidota	c__Bacteroidia	o__Bacteroidales	f__Williamwhitmaniaceae	g__Blvii28_wastewater-sludge_group	s__uncultured_bacterium_g__Blvii28_wastewater-sludge_group	OTU919	0	0	0	0	0	2	0	0	0	0	0	0	0	4	0	6
d__Bacteria	k__norank_d__Bacteria	p__Actinobacteriota	c__Actinobacteria	o__Kineosporiales	f__Kineosporiaceae	g__Quadrisphaera	s__uncultured_bacterium_g__Quadrisphaera	OTU1191	0	0	0	0	0	0	0	0	0	0	0	0	29	0	7	36
d__Bacteria	k__norank_d__Bacteria	p__Actinobacteriota	c__Thermoleophilia	o__Gaiellales	f__Gaiellaceae	g__Gaiella	s__uncultured_bacterium_g__Gaiella	OTU644	1	0	31	11	0	4	3	9	1	0	0	0	33	0	0	93
d__Bacteria	k__norank_d__Bacteria	p__Bacteroidota	c__Ignavibacteria	o__Ignavibacteriales	f__Ignavibacteriaceae	g__Ignavibacterium	s__uncultured_bacterium_g__Ignavibacterium	OTU310	0	0	0	12	0	0	0	0	0	0	0	0	0	0	0	12
d__Bacteria	k__norank_d__Bacteria	p__Firmicutes	c__Clostridia	o__Christensenellales	f__Christensenellaceae	g__Christensenellaceae_R-7_group	s__unclassified_g__Christensenellaceae_R-7_group	OTU74	0	0	21	0	0	0	0	0	0	0	0	0	0	0	0	21
d__Bacteria	k__norank_d__Bacteria	p__Cyanobacteria	c__Cyanobacteriia	o__Chloroplast	f__norank_o__Chloroplast	g__norank_f__norank_o__Chloroplast	s__unclassified_g__norank_f__norank_o__Chloroplast	OTU839	0	0	0	0	0	0	0	0	0	0	0	0	21	0	0	21
d__Bacteria	k__norank_d__Bacteria	p__Bacteroidota	c__Ignavibacteria	o__Ignavibacteriales	f__BSV40	g__norank_f__BSV40	s__uncultured_Chlorobiales_bacterium_g__norank_f__BSV40	OTU457	0	0	0	0	0	3	0	0	0	0	0	0	0	0	0	3
d__Bacteria	k__norank_d__Bacteria	p__Acidobacteriota	c__Thermoanaerobaculia	o__Thermoanaerobaculales	f__Thermoanaerobaculaceae	g__Subgroup_10	s__unclassified_g__Subgroup_10	OTU296	0	0	0	5	0	0	0	0	0	0	0	0	0	0	0	5
d__Bacteria	k__norank_d__Bacteria	p__Bacteroidota	c__Bacteroidia	o__Flavobacteriales	f__Flavobacteriaceae	g__Flavobacterium	s__unclassified_g__Flavobacterium	OTU1221	0	0	0	0	0	0	0	0	0	0	0	0	0	0	4	4
d__Bacteria	k__norank_d__Bacteria	p__Firmicutes	c__Clostridia	o__Peptostreptococcales-Tissierellales	f__norank_o__Peptostreptococcales-Tissierellales	g__Tissierella	s__uncultured_bacterium_g__Tissierella	OTU509	0	0	0	0	0	3	0	0	0	0	0	0	0	0	0	3
d__Bacteria	k__norank_d__Bacteria	p__Firmicutes	c__Bacilli	o__Bacillales	f__Bacillaceae	g__Geobacillus	s__unclassified_g__Geobacillus	OTU1071	0	0	0	0	4	1	0	1	0	0	0	0	3	0	13	22
d__Bacteria	k__norank_d__Bacteria	p__Patescibacteria	c__Saccharimonadia	o__Saccharimonadales	f__Saccharimonadaceae	g__TM7a	s__uncultured_bacterium_g__TM7a	OTU1074	0	0	0	0	0	0	0	0	0	0	0	0	0	0	3	3
d__Bacteria	k__norank_d__Bacteria	p__Actinobacteriota	c__MB-A2-108	o__norank_c__MB-A2-108	f__norank_o__norank_c__MB-A2-108	g__norank_f__norank_o__norank_c__MB-A2-108	s__unclassified_g__norank_f__norank_o__norank_c__MB-A2-108	OTU987	0	0	0	0	0	0	0	0	0	0	0	0	0	6	0	6
d__Bacteria	k__norank_d__Bacteria	p__Firmicutes	c__Bacilli	o__Erysipelotrichales	f__Erysipelotrichaceae	g__Clostridium_innocuum_group	s__uncultured_bacterium_g__Clostridium_innocuum_group	OTU799	0	0	0	0	0	0	0	0	0	0	2	0	0	0	0	2
d__Bacteria	k__norank_d__Bacteria	p__Patescibacteria	c__Saccharimonadia	o__Saccharimonadales	f__unclassified_o__Saccharimonadales	g__unclassified_o__Saccharimonadales	s__unclassified_o__Saccharimonadales	OTU967	0	0	0	0	0	0	0	0	0	0	0	0	0	9	0	9
d__Bacteria	k__norank_d__Bacteria	p__Acidobacteriota	c__Blastocatellia	o__Pyrinomonadales	f__Pyrinomonadaceae	g__RB41	s__uncultured_soil_bacterium_g__RB41	OTU319	0	0	0	9	0	0	0	0	0	0	0	0	0	0	0	9
d__Bacteria	k__norank_d__Bacteria	p__Firmicutes	c__Bacilli	o__Lactobacillales	f__Aerococcaceae	g__Abiotrophia	s__uncultured_bacterium_g__Abiotrophia	OTU1182	0	0	0	0	0	0	0	0	0	0	0	0	37	0	8	45
d__Bacteria	k__norank_d__Bacteria	p__Proteobacteria	c__Gammaproteobacteria	o__Burkholderiales	f__Rhodocyclaceae	g__unclassified_f__Rhodocyclaceae	s__unclassified_f__Rhodocyclaceae	OTU670	0	0	0	0	0	4	0	16	0	0	0	0	0	0	0	20
d__Bacteria	k__norank_d__Bacteria	p__Bacteroidota	c__Bacteroidia	o__Sphingobacteriales	f__ST-12K33	g__norank_f__ST-12K33	s__metagenome_g__norank_f__ST-12K33	OTU342	0	1	0	1	0	0	0	0	0	0	0	0	0	0	0	2
d__Bacteria	k__norank_d__Bacteria	p__Proteobacteria	c__Alphaproteobacteria	o__Paracaedibacterales	f__Paracaedibacteraceae	g__Candidatus_Paracaedibacter	s__Candidatus_Paracaedibacter_symbiosus	OTU665	0	0	0	0	0	0	0	5	0	0	0	0	0	0	0	5
d__Bacteria	k__norank_d__Bacteria	p__Firmicutes	c__Negativicutes	o__Veillonellales-Selenomonadales	f__Sporomusaceae	g__unclassified_f__Sporomusaceae	s__unclassified_f__Sporomusaceae	OTU1051	0	0	32	2	0	363	43	71	1	0	0	0	71	103	308	994
d__Bacteria	k__norank_d__Bacteria	p__Firmicutes	c__Negativicutes	o__Veillonellales-Selenomonadales	f__Sporomusaceae	g__Pelosinus	s__uncultured_Clostridiales_bacterium_g__Pelosinus	OTU370	0	0	0	0	25	0	0	0	0	0	0	0	0	0	0	25
d__Bacteria	k__norank_d__Bacteria	p__Firmicutes	c__Clostridia	o__Clostridiales	f__Clostridiaceae	g__Clostridium_sensu_stricto_12	s__unclassified_g__Clostridium_sensu_stricto_12	OTU600	0	0	0	0	0	0	2	0	0	0	0	0	0	0	0	2
d__Bacteria	k__norank_d__Bacteria	p__Patescibacteria	c__WWE3	o__norank_c__WWE3	f__norank_o__norank_c__WWE3	g__norank_f__norank_o__norank_c__WWE3	s__unclassified_g__norank_f__norank_o__norank_c__WWE3	OTU194	0	0	0	2	0	0	0	0	0	0	0	0	0	0	0	2
d__Bacteria	k__norank_d__Bacteria	p__Proteobacteria	c__Alphaproteobacteria	o__Rickettsiales	f__SM2D12	g__norank_f__SM2D12	s__metagenome_g__norank_f__SM2D12	OTU182	0	0	0	1	0	0	0	3	0	0	0	0	0	0	0	4
d__Bacteria	k__norank_d__Bacteria	p__Proteobacteria	c__Gammaproteobacteria	o__Burkholderiales	f__Rhodocyclaceae	g__Thauera	s__uncultured_bacterium_g__Thauera	OTU207	0	0	0	15	0	3	0	1	0	0	0	0	2	0	0	21
d__Bacteria	k__norank_d__Bacteria	p__Firmicutes	c__Clostridia	o__Lachnospirales	f__Lachnospiraceae	g__Lachnospiraceae_NK4A136_group	s__unclassified_g__Lachnospiraceae_NK4A136_group	OTU1052	0	0	0	0	0	0	0	0	0	0	0	0	0	0	29	29
d__Bacteria	k__norank_d__Bacteria	p__Bacteroidota	c__Bacteroidia	o__Bacteroidales	f__Paludibacteraceae	g__Paludibacter	s__unclassified_g__Paludibacter	OTU1065	0	0	0	0	0	0	0	0	0	0	0	0	0	0	6	6
d__Bacteria	k__norank_d__Bacteria	p__Actinobacteriota	c__Actinobacteria	o__Propionibacteriales	f__Nocardioidaceae	g__Nocardioides	s__unclassified_g__Nocardioides	OTU1004	0	0	0	10	6	0	1	0	1	0	0	0	1	3	20	42
d__Bacteria	k__norank_d__Bacteria	p__Chloroflexi	c__Anaerolineae	o__Anaerolineales	f__Anaerolineaceae	g__norank_f__Anaerolineaceae	s__uncultured_Anaerolineaceae_bacterium_g__norank_f__Anaerolineaceae	OTU465	0	0	0	21	0	1	0	0	0	0	0	0	1	0	0	23
d__Bacteria	k__norank_d__Bacteria	p__Chloroflexi	c__KD4-96	o__norank_c__KD4-96	f__norank_o__norank_c__KD4-96	g__norank_f__norank_o__norank_c__KD4-96	s__unclassified_g__norank_f__norank_o__norank_c__KD4-96	OTU868	0	0	0	0	0	0	0	0	0	0	0	0	6	0	0	6
d__Bacteria	k__norank_d__Bacteria	p__Proteobacteria	c__Gammaproteobacteria	o__Burkholderiales	f__Hydrogenophilaceae	g__norank_f__Hydrogenophilaceae	s__unclassified_g__norank_f__Hydrogenophilaceae	OTU516	0	0	0	0	0	4	0	0	0	0	0	0	0	0	0	4
d__Bacteria	k__norank_d__Bacteria	p__Patescibacteria	c__WWE3	o__norank_c__WWE3	f__norank_o__norank_c__WWE3	g__norank_f__norank_o__norank_c__WWE3	s__unclassified_g__norank_f__norank_o__norank_c__WWE3	OTU199	0	0	0	8	0	0	0	0	0	0	0	0	0	0	0	8
d__Bacteria	k__norank_d__Bacteria	p__Proteobacteria	c__Gammaproteobacteria	o__Burkholderiales	f__Rhodocyclaceae	g__Zoogloea	s__unclassified_g__Zoogloea	OTU745	0	0	9	0	0	0	0	10	1	0	0	0	0	0	0	20
d__Bacteria	k__norank_d__Bacteria	p__Patescibacteria	c__Saccharimonadia	o__Saccharimonadales	f__Saccharimonadaceae	g__unclassified_f__Saccharimonadaceae	s__unclassified_f__Saccharimonadaceae	OTU986	0	0	0	0	0	0	0	0	0	0	0	0	0	16	0	16
d__Bacteria	k__norank_d__Bacteria	p__Gemmatimonadota	c__Gemmatimonadetes	o__Gemmatimonadales	f__Gemmatimonadaceae	g__norank_f__Gemmatimonadaceae	s__unclassified_g__norank_f__Gemmatimonadaceae	OTU311	0	0	0	24	0	0	0	13	0	0	0	0	0	0	0	37
d__Bacteria	k__norank_d__Bacteria	p__Chloroflexi	c__Anaerolineae	o__Anaerolineales	f__Anaerolineaceae	g__norank_f__Anaerolineaceae	s__unclassified_g__norank_f__Anaerolineaceae	OTU196	0	0	0	1	0	0	0	0	0	0	0	0	0	0	0	1
d__Bacteria	k__norank_d__Bacteria	p__Chloroflexi	c__Anaerolineae	o__SBR1031	f__norank_o__SBR1031	g__norank_f__norank_o__SBR1031	s__unclassified_g__norank_f__norank_o__SBR1031	OTU568	0	0	0	303	0	35	1	21	0	0	0	0	9	14	0	383
d__Bacteria	k__norank_d__Bacteria	p__Deinococcota	c__Deinococci	o__Deinococcales	f__Deinococcaceae	g__Deinococcus	s__Deinococcus_ficus	OTU771	0	0	0	0	0	0	0	0	3	0	0	0	0	0	0	3
d__Bacteria	k__norank_d__Bacteria	p__unclassified_k__norank_d__Bacteria	c__unclassified_k__norank_d__Bacteria	o__unclassified_k__norank_d__Bacteria	f__unclassified_k__norank_d__Bacteria	g__unclassified_k__norank_d__Bacteria	s__unclassified_k__norank_d__Bacteria	OTU291	0	0	0	4	0	0	0	0	0	0	0	0	0	0	0	4
d__Bacteria	k__norank_d__Bacteria	p__Actinobacteriota	c__Rubrobacteria	o__Rubrobacterales	f__Rubrobacteriaceae	g__Rubrobacter	s__unclassified_g__Rubrobacter	OTU119	0	0	0	3	0	0	0	0	0	0	0	0	0	0	0	3
d__Bacteria	k__norank_d__Bacteria	p__Actinobacteriota	c__Actinobacteria	o__Propionibacteriales	f__Propionibacteriaceae	g__unclassified_f__Propionibacteriaceae	s__unclassified_f__Propionibacteriaceae	OTU1118	0	0	10	0	0	0	5	0	0	0	0	0	0	0	18	33
d__Bacteria	k__norank_d__Bacteria	p__Proteobacteria	c__Alphaproteobacteria	o__Sphingomonadales	f__Sphingomonadaceae	g__Sphingopyxis	s__unclassified_g__Sphingopyxis	OTU824	0	0	24	0	15	0	1	0	3	0	0	0	244	12	9	308
d__Bacteria	k__norank_d__Bacteria	p__Desulfobacterota	c__Desulfobulbia	o__Desulfobulbales	f__Desulfobulbaceae	g__Desulfobulbus	s__unclassified_g__Desulfobulbus	OTU901	0	0	0	0	0	0	0	0	0	0	0	0	3	24	0	27
d__Bacteria	k__norank_d__Bacteria	p__Acidobacteriota	c__Vicinamibacteria	o__Vicinamibacterales	f__norank_o__Vicinamibacterales	g__norank_f__norank_o__Vicinamibacterales	s__unclassified_g__norank_f__norank_o__Vicinamibacterales	OTU297	0	0	0	10	0	0	0	0	0	0	0	0	0	0	0	10
d__Bacteria	k__norank_d__Bacteria	p__Patescibacteria	c__Saccharimonadia	o__Saccharimonadales	f__norank_o__Saccharimonadales	g__norank_f__norank_o__Saccharimonadales	s__unclassified_g__norank_f__norank_o__Saccharimonadales	OTU1223	0	0	10	0	0	0	0	0	0	0	0	0	0	5	8	23
d__Bacteria	k__norank_d__Bacteria	p__Firmicutes	c__Clostridia	o__Clostridiales	f__Clostridiaceae	g__Clostridium_sensu_stricto_12	s__uncultured_bacterium_g__Clostridium_sensu_stricto_12	OTU494	0	0	0	0	0	5	0	0	0	0	0	0	11	0	0	16
d__Bacteria	k__norank_d__Bacteria	p__Bacteroidota	c__Bacteroidia	o__Sphingobacteriales	f__Lentimicrobiaceae	g__norank_f__Lentimicrobiaceae	s__uncultured_bacterium_g__norank_f__Lentimicrobiaceae	OTU132	0	0	0	1	0	0	0	0	0	0	0	0	0	0	0	1
d__Bacteria	k__norank_d__Bacteria	p__Proteobacteria	c__Alphaproteobacteria	o__Rhizobiales	f__Xanthobacteraceae	g__Pseudorhodoplanes	s__unclassified_g__Pseudorhodoplanes	OTU707	0	0	0	0	0	1	0	70	0	0	0	0	0	0	3	74
d__Bacteria	k__norank_d__Bacteria	p__Firmicutes	c__Bacilli	o__Lactobacillales	f__Enterococcaceae	g__Enterococcus	s__Enterococcus_faecalis_g__Enterococcus	OTU1199	31715	1328	1259	344	932	27650	16908	850	28699	9895	13386	10453	839	7567	872	152697
d__Bacteria	k__norank_d__Bacteria	p__Bacteroidota	c__Ignavibacteria	o__Ignavibacteriales	f__SR-FBR-L83	g__norank_f__SR-FBR-L83	s__uncultured_bacterium_g__norank_f__SR-FBR-L83	OTU118	0	0	0	9	0	0	0	0	0	0	0	0	0	0	0	9
d__Bacteria	k__norank_d__Bacteria	p__Bacteroidota	c__Bacteroidia	o__Flavobacteriales	f__Weeksellaceae	g__Chryseobacterium	s__Chryseobacterium_daecheongense	OTU1169	0	0	0	0	0	0	0	1	3	0	0	0	2	0	51	57
d__Bacteria	k__norank_d__Bacteria	p__Firmicutes	c__Clostridia	o__Lachnospirales	f__Lachnospiraceae	g__unclassified_f__Lachnospiraceae	s__unclassified_f__Lachnospiraceae	OTU1037	0	0	0	0	0	0	0	0	0	0	0	0	0	0	35	35
d__Bacteria	k__norank_d__Bacteria	p__Firmicutes	c__Bacilli	o__unclassified_c__Bacilli	f__unclassified_c__Bacilli	g__unclassified_c__Bacilli	s__unclassified_c__Bacilli	OTU873	0	0	0	0	0	0	0	0	0	0	0	0	80	0	0	80
d__Bacteria	k__norank_d__Bacteria	p__Firmicutes	c__Clostridia	o__Peptostreptococcales-Tissierellales	f__norank_o__Peptostreptococcales-Tissierellales	g__Peptoniphilus	s__uncultured_organism_g__Peptoniphilus	OTU615	0	0	0	0	28	0	0	0	0	0	0	0	0	4	0	32
d__Bacteria	k__norank_d__Bacteria	p__Desulfobacterota	c__Desulfovibrionia	o__Desulfovibrionales	f__Desulfovibrionaceae	g__Desulfovibrio	s__Desulfovibrio_magneticus_RS-1	OTU583	0	0	6	0	14	25	2	0	0	0	0	0	19	1	12	79
d__Bacteria	k__norank_d__Bacteria	p__Proteobacteria	c__Gammaproteobacteria	o__Steroidobacterales	f__Steroidobacteraceae	g__norank_f__Steroidobacteraceae	s__unclassified_g__norank_f__Steroidobacteraceae	OTU330	0	0	0	26	0	0	0	0	0	0	0	0	0	0	0	26
d__Bacteria	k__norank_d__Bacteria	p__Acidobacteriota	c__Vicinamibacteria	o__Subgroup_17	f__norank_o__Subgroup_17	g__norank_f__norank_o__Subgroup_17	s__uncultured_prokaryote_g__norank_f__norank_o__Subgroup_17	OTU716	0	0	0	8	0	0	0	5	0	0	0	0	0	1	0	14
d__Bacteria	k__norank_d__Bacteria	p__Bacteroidota	c__Bacteroidia	o__Chitinophagales	f__37-13	g__norank_f__37-13	s__uncultured_bacterium_g__norank_f__37-13	OTU895	0	0	3	0	0	1	0	0	0	0	0	0	2	8	0	14
d__Bacteria	k__norank_d__Bacteria	p__Proteobacteria	c__Gammaproteobacteria	o__Enterobacterales	f__Yersiniaceae	g__Serratia	s__unclassified_g__Serratia	OTU803	0	0	0	0	0	0	0	0	0	0	1	0	0	1	0	2
d__Bacteria	k__norank_d__Bacteria	p__Proteobacteria	c__Alphaproteobacteria	o__Acetobacterales	f__Acetobacteraceae	g__Craurococcus-Caldovatus	s__unclassified_g__Craurococcus-Caldovatus	OTU984	0	0	0	0	0	0	0	0	0	0	0	0	0	4	0	4
d__Bacteria	k__norank_d__Bacteria	p__Firmicutes	c__Clostridia	o__Christensenellales	f__Christensenellaceae	g__Christensenellaceae_R-7_group	s__uncultured_bacterium_g__Christensenellaceae_R-7_group	OTU785	0	0	0	0	0	0	0	1	1	0	0	0	0	0	0	2
d__Bacteria	k__norank_d__Bacteria	p__unclassified_k__norank_d__Bacteria	c__unclassified_k__norank_d__Bacteria	o__unclassified_k__norank_d__Bacteria	f__unclassified_k__norank_d__Bacteria	g__unclassified_k__norank_d__Bacteria	s__unclassified_k__norank_d__Bacteria	OTU853	0	0	0	0	0	0	0	2	0	0	0	0	1	0	0	3
d__Bacteria	k__norank_d__Bacteria	p__Acidobacteriota	c__Vicinamibacteria	o__Vicinamibacterales	f__Vicinamibacteraceae	g__norank_f__Vicinamibacteraceae	s__uncultured_bacterium_g__norank_f__Vicinamibacteraceae	OTU1138	0	0	0	0	0	0	0	0	0	1	0	0	0	0	8	9
d__Bacteria	k__norank_d__Bacteria	p__Acidobacteriota	c__Acidobacteriae	o__Bryobacterales	f__Bryobacteraceae	g__Bryobacter	s__uncultured_bacterium_g__Bryobacter	OTU302	0	0	0	3	0	0	0	0	0	0	0	0	0	0	0	3
d__Bacteria	k__norank_d__Bacteria	p__Bacteroidota	c__Bacteroidia	o__Chitinophagales	f__norank_o__Chitinophagales	g__norank_f__norank_o__Chitinophagales	s__uncultured_delta_proteobacterium_g__norank_f__norank_o__Chitinophagales	OTU1127	0	0	17	0	2	0	0	16	3	0	0	0	0	0	5	43
d__Bacteria	k__norank_d__Bacteria	p__Firmicutes	c__Clostridia	o__Oscillospirales	f__Ruminococcaceae	g__Ruminococcus	s__Ruminococcus_sp._HUN007	OTU943	0	0	0	0	0	0	0	0	0	0	0	0	0	16	0	16
d__Bacteria	k__norank_d__Bacteria	p__Actinobacteriota	c__Acidimicrobiia	o__Microtrichales	f__Iamiaceae	g__Iamia	s__metagenome_g__Iamia	OTU677	0	0	0	0	0	0	0	10	0	0	0	0	0	0	3	13
d__Bacteria	k__norank_d__Bacteria	p__Patescibacteria	c__Saccharimonadia	o__Saccharimonadales	f__unclassified_o__Saccharimonadales	g__unclassified_o__Saccharimonadales	s__unclassified_o__Saccharimonadales	OTU1076	0	0	2	2	0	0	1	26	1	0	0	0	18	0	21	71
d__Bacteria	k__norank_d__Bacteria	p__Actinobacteriota	c__Acidimicrobiia	o__Microtrichales	f__Ilumatobacteraceae	g__CL500-29_marine_group	s__metagenome_g__CL500-29_marine_group	OTU653	0	0	0	0	0	0	0	54	0	0	0	0	0	0	0	54
d__Bacteria	k__norank_d__Bacteria	p__Verrucomicrobiota	c__Verrucomicrobiae	o__Pedosphaerales	f__Pedosphaeraceae	g__ADurb.Bin063-1	s__uncultured_bacterium_g__ADurb.Bin063-1	OTU1103	0	0	0	0	0	0	0	0	0	0	0	0	0	0	38	38
d__Bacteria	k__norank_d__Bacteria	p__Proteobacteria	c__Alphaproteobacteria	o__Caulobacterales	f__Hyphomonadaceae	g__SWB02	s__uncultured_bacterium_g__SWB02	OTU522	0	0	0	6	0	1	0	0	0	0	0	0	0	0	0	7
d__Bacteria	k__norank_d__Bacteria	p__Bacteroidota	c__Bacteroidia	o__Bacteroidales	f__Bacteroidetes_vadinHA17	g__norank_f__Bacteroidetes_vadinHA17	s__uncultured_Cytophagales_bacterium_g__norank_f__Bacteroidetes_vadinHA17	OTU705	0	0	0	0	0	0	0	9	0	0	0	0	0	0	0	9
d__Bacteria	k__norank_d__Bacteria	p__Bacteroidota	c__Bacteroidia	o__Flavobacteriales	f__Weeksellaceae	g__Chryseobacterium	s__Chryseobacterium_indologenes	OTU87	0	0	27	0	0	0	0	0	0	0	0	0	0	0	0	27
d__Bacteria	k__norank_d__Bacteria	p__Patescibacteria	c__Gracilibacteria	o__unclassified_c__Gracilibacteria	f__unclassified_c__Gracilibacteria	g__unclassified_c__Gracilibacteria	s__unclassified_c__Gracilibacteria	OTU536	0	0	0	1	0	54	0	32	0	0	0	0	0	0	0	87
d__Bacteria	k__norank_d__Bacteria	p__Armatimonadota	c__norank_p__Armatimonadota	o__norank_c__norank_p__Armatimonadota	f__norank_o__norank_c__norank_p__Armatimonadota	g__norank_f__norank_o__norank_c__norank_p__Armatimonadota	s__unclassified_g__norank_f__norank_o__norank_c__norank_p__Armatimonadota	OTU321	0	0	0	2	0	0	0	0	0	0	0	0	0	0	0	2
d__Bacteria	k__norank_d__Bacteria	p__Acidobacteriota	c__Acidobacteriae	o__norank_c__Acidobacteriae	f__norank_o__norank_c__Acidobacteriae	g__Paludibaculum	s__unclassified_g__Paludibaculum	OTU950	0	0	0	0	1	0	0	0	0	0	0	0	0	12	0	13
d__Bacteria	k__norank_d__Bacteria	p__Actinobacteriota	c__Actinobacteria	o__Propionibacteriales	f__Nocardioidaceae	g__unclassified_f__Nocardioidaceae	s__unclassified_f__Nocardioidaceae	OTU73	0	0	79	0	0	0	0	0	0	0	0	0	0	1	0	80
d__Bacteria	k__norank_d__Bacteria	p__Bacteroidota	c__Bacteroidia	o__Flavobacteriales	f__Flavobacteriaceae	g__Flavobacterium	s__Flavobacterium_cauense	OTU226	0	0	0	1	0	0	0	1	0	0	0	0	0	0	0	2
d__Bacteria	k__norank_d__Bacteria	p__Actinobacteriota	c__Actinobacteria	o__Propionibacteriales	f__Nocardioidaceae	g__Nocardioides	s__unclassified_g__Nocardioides	OTU1224	0	0	0	3	12	1	0	11	9	0	0	0	10	13	12	71
d__Bacteria	k__norank_d__Bacteria	p__Actinobacteriota	c__Actinobacteria	o__Pseudonocardiales	f__Pseudonocardiaceae	g__Lechevalieria	s__unclassified_g__Lechevalieria	OTU942	0	0	0	0	0	0	0	0	0	0	0	0	0	6	0	6
d__Bacteria	k__norank_d__Bacteria	p__Proteobacteria	c__Alphaproteobacteria	o__Rhizobiales	f__Beijerinckiaceae	g__Microvirga	s__uncultured_microorganism_g__Microvirga	OTU524	0	0	0	0	0	1	0	0	0	0	0	0	0	0	0	1
d__Bacteria	k__norank_d__Bacteria	p__Actinobacteriota	c__Actinobacteria	o__Micrococcales	f__Intrasporangiaceae	g__unclassified_f__Intrasporangiaceae	s__unclassified_f__Intrasporangiaceae	OTU37	0	0	17	0	0	1	1	1	1	0	0	0	0	0	5	26
d__Bacteria	k__norank_d__Bacteria	p__Proteobacteria	c__Gammaproteobacteria	o__Burkholderiales	f__Comamonadaceae	g__Comamonas	s__Comamonas_denitrificans	OTU1106	0	0	339	1	148	12	12	143	17	0	0	0	81	209	109	1071
d__Bacteria	k__norank_d__Bacteria	p__Proteobacteria	c__Gammaproteobacteria	o__Xanthomonadales	f__Xanthomonadaceae	g__Silanimonas	s__uncultured_bacterium_g__Silanimonas	OTU501	0	0	0	1	0	0	0	0	0	0	0	0	0	0	0	1
d__Bacteria	k__norank_d__Bacteria	p__Chloroflexi	c__Anaerolineae	o__C10-SB1A	f__norank_o__C10-SB1A	g__norank_f__norank_o__C10-SB1A	s__uncultured_bacterium_g__norank_f__norank_o__C10-SB1A	OTU353	0	0	0	14	0	3	0	11	0	0	0	0	0	0	0	28
d__Bacteria	k__norank_d__Bacteria	p__Actinobacteriota	c__Actinobacteria	o__Corynebacteriales	f__Corynebacteriaceae	g__Corynebacterium	s__Corynebacterium_imitans	OTU1070	0	0	0	0	0	0	0	0	0	0	0	0	29	0	25	54
d__Bacteria	k__norank_d__Bacteria	p__Bacteroidota	c__Ignavibacteria	o__Ignavibacteriales	f__Ignavibacteriaceae	g__Ignavibacterium	s__unclassified_g__Ignavibacterium	OTU301	0	0	0	12	0	0	0	0	0	0	0	0	0	0	3	15
d__Bacteria	k__norank_d__Bacteria	p__Bacteroidota	c__Bacteroidia	o__Bacteroidales	f__Rikenellaceae	g__norank_f__Rikenellaceae	s__unclassified_g__norank_f__Rikenellaceae	OTU563	0	0	0	0	0	5	0	0	0	0	0	0	0	0	0	5
d__Bacteria	k__norank_d__Bacteria	p__Proteobacteria	c__Alphaproteobacteria	o__Sphingomonadales	f__Sphingomonadaceae	g__Porphyrobacter	s__uncultured_bacterium_g__Porphyrobacter	OTU762	0	0	0	0	0	0	0	34	23	0	0	0	47	0	0	104
d__Bacteria	k__norank_d__Bacteria	p__SAR324_cladeMarine_group_B	c__norank_p__SAR324_cladeMarine_group_B	o__norank_c__norank_p__SAR324_cladeMarine_group_B	f__norank_o__norank_c__norank_p__SAR324_cladeMarine_group_B	g__norank_f__norank_o__norank_c__norank_p__SAR324_cladeMarine_group_B	s__unclassified_g__norank_f__norank_o__norank_c__norank_p__SAR324_cladeMarine_group_B	OTU926	0	0	0	16	0	0	0	0	0	0	0	0	0	1	0	17
d__Bacteria	k__norank_d__Bacteria	p__Bacteroidota	c__Bacteroidia	o__Bacteroidales	f__Prolixibacteraceae	g__WCHB1-32	s__uncultured_bacterium_g__WCHB1-32	OTU81	0	0	37	0	0	0	0	0	0	0	0	0	0	1	0	38
d__Bacteria	k__norank_d__Bacteria	p__Actinobacteriota	c__Actinobacteria	o__Corynebacteriales	f__Corynebacteriaceae	g__Corynebacterium	s__Corynebacterium_propinquum	OTU843	0	0	0	0	0	0	0	0	0	0	0	0	9	0	0	9
d__Bacteria	k__norank_d__Bacteria	p__Firmicutes	c__Bacilli	o__Lactobacillales	f__Lactobacillaceae	g__Lactobacillus	s__Lactobacillus_johnsonii	OTU620	1	0	0	1	3	2	7	1	3	0	4	0	9	177	0	208
d__Bacteria	k__norank_d__Bacteria	p__Desulfobacterota	c__Desulfovibrionia	o__Desulfovibrionales	f__Desulfovibrionaceae	g__Desulfovibrio	s__unclassified_g__Desulfovibrio	OTU715	0	0	0	0	0	5	0	7	0	0	0	0	0	0	0	12
d__Bacteria	k__norank_d__Bacteria	p__Bacteroidota	c__Bacteroidia	o__Chitinophagales	f__Chitinophagaceae	g__Ferruginibacter	s__uncultured_Sphingobacteriia_bacterium_g__Ferruginibacter	OTU936	0	0	0	1	4	4	0	50	0	0	0	0	0	17	0	76
d__Bacteria	k__norank_d__Bacteria	p__Myxococcota	c__Myxococcia	o__Myxococcales	f__Myxococcaceae	g__P3OB-42	s__metagenome_g__P3OB-42	OTU904	0	0	0	0	0	0	0	0	0	0	0	0	0	3	0	3
d__Bacteria	k__norank_d__Bacteria	p__Proteobacteria	c__Alphaproteobacteria	o__Azospirillales	f__Azospirillaceae	g__Skermanella	s__unclassified_g__Skermanella	OTU652	0	0	0	0	0	0	0	2	0	0	0	0	0	0	0	2
d__Bacteria	k__norank_d__Bacteria	p__Firmicutes	c__Bacilli	o__Thermicanales	f__Thermicanaceae	g__Thermicanus	s__unclassified_g__Thermicanus	OTU876	0	0	0	0	0	0	0	0	0	0	0	0	11	0	0	11
d__Bacteria	k__norank_d__Bacteria	p__Patescibacteria	c__Saccharimonadia	o__Saccharimonadales	f__unclassified_o__Saccharimonadales	g__unclassified_o__Saccharimonadales	s__unclassified_o__Saccharimonadales	OTU135	0	0	0	5	0	0	0	0	0	0	0	0	0	0	0	5
d__Bacteria	k__norank_d__Bacteria	p__unclassified_k__norank_d__Bacteria	c__unclassified_k__norank_d__Bacteria	o__unclassified_k__norank_d__Bacteria	f__unclassified_k__norank_d__Bacteria	g__unclassified_k__norank_d__Bacteria	s__unclassified_k__norank_d__Bacteria	OTU938	0	0	0	0	0	0	0	0	0	0	0	0	0	21	0	21
d__Bacteria	k__norank_d__Bacteria	p__Proteobacteria	c__Gammaproteobacteria	o__Xanthomonadales	f__Xanthomonadaceae	g__Stenotrophomonas	s__Stenotrophomonas_acidaminiphila	OTU1014	0	1	0	0	0	21	0	3	0	0	0	0	0	12	58	95
d__Bacteria	k__norank_d__Bacteria	p__Bacteroidota	c__Bacteroidia	o__Bacteroidetes_VC2.1_Bac22	f__norank_o__Bacteroidetes_VC2.1_Bac22	g__norank_f__norank_o__Bacteroidetes_VC2.1_Bac22	s__uncultured_planctomycete_g__norank_f__norank_o__Bacteroidetes_VC2.1_Bac22	OTU459	0	0	0	12	0	3	0	0	0	0	0	0	0	0	0	15
d__Bacteria	k__norank_d__Bacteria	p__Acidobacteriota	c__Blastocatellia	o__11-24	f__norank_o__11-24	g__norank_f__norank_o__11-24	s__uncultured_bacterium_g__norank_f__norank_o__11-24	OTU202	0	0	0	13	0	0	0	0	0	0	0	0	0	0	0	13
d__Bacteria	k__norank_d__Bacteria	p__Proteobacteria	c__Gammaproteobacteria	o__Burkholderiales	f__Sutterellaceae	g__norank_f__Sutterellaceae	s__unclassified_g__norank_f__Sutterellaceae	OTU555	0	0	0	2	0	7	0	0	0	0	0	0	0	0	0	9
d__Bacteria	k__norank_d__Bacteria	p__Planctomycetota	c__Phycisphaerae	o__Phycisphaerales	f__Phycisphaeraceae	g__SM1A02	s__uncultured_bacterium_g__SM1A02	OTU332	0	0	0	9	0	0	0	0	0	0	0	0	0	0	0	9
d__Bacteria	k__norank_d__Bacteria	p__Actinobacteriota	c__Actinobacteria	o__Actinomycetales	f__Actinomycetaceae	g__Actinomyces	s__unclassified_g__Actinomyces	OTU290	0	0	0	5	0	0	0	0	0	0	0	0	0	0	0	5
d__Bacteria	k__norank_d__Bacteria	p__Cyanobacteria	c__Cyanobacteriia	o__Chloroplast	f__norank_o__Chloroplast	g__norank_f__norank_o__Chloroplast	s__Pyropia_haitanensis_g__norank_f__norank	OTU287	0	0	0	7	0	0	0	0	0	0	0	0	0	0	0	7
d__Bacteria	k__norank_d__Bacteria	p__Actinobacteriota	c__Actinobacteria	o__Propionibacteriales	f__Propionibacteriaceae	g__Friedmanniella	s__uncultured_bacterium_g__Friedmanniella	OTU25	0	0	6	0	0	0	0	0	1	0	0	0	0	2	0	9
d__Bacteria	k__norank_d__Bacteria	p__Bacteroidota	c__Bacteroidia	o__Flavobacteriales	f__Weeksellaceae	g__norank_f__Weeksellaceae	s__unclassified_g__norank_f__Weeksellaceae	OTU374	0	0	0	0	8	0	0	0	0	0	0	0	0	0	0	8
d__Bacteria	k__norank_d__Bacteria	p__Bacteroidota	c__Bacteroidia	o__Chitinophagales	f__Chitinophagaceae	g__unclassified_f__Chitinophagaceae	s__unclassified_f__Chitinophagaceae	OTU1010	0	0	0	6	18	0	0	16	0	0	0	0	0	0	3	43
d__Bacteria	k__norank_d__Bacteria	p__Bacteroidota	c__Bacteroidia	o__Chitinophagales	f__Chitinophagaceae	g__Niastella	s__unclassified_g__Niastella	OTU991	0	0	0	0	0	0	0	0	0	0	0	0	0	10	0	10
d__Bacteria	k__norank_d__Bacteria	p__Bacteroidota	c__Bacteroidia	o__Sphingobacteriales	f__Sphingobacteriaceae	g__Pedobacter	s__unclassified_g__Pedobacter	OTU1031	0	0	0	0	0	0	0	0	0	0	0	0	0	0	23	23
d__Bacteria	k__norank_d__Bacteria	p__Acidobacteriota	c__Vicinamibacteria	o__Vicinamibacterales	f__Vicinamibacteraceae	g__norank_f__Vicinamibacteraceae	s__uncultured_Acidobacteria_bacterium_g__norank_f__Vicinamibacteraceae	OTU545	0	0	0	8	0	1	0	0	0	0	0	0	0	0	0	9
d__Bacteria	k__norank_d__Bacteria	p__Deinococcota	c__Deinococci	o__Deinococcales	f__Deinococcaceae	g__Deinococcus	s__unclassified_g__Deinococcus	OTU1195	0	0	0	5	0	0	0	0	10	0	0	0	7	0	41	63
d__Bacteria	k__norank_d__Bacteria	p__Proteobacteria	c__Gammaproteobacteria	o__Burkholderiales	f__Rhodocyclaceae	g__Zoogloea	s__unclassified_g__Zoogloea	OTU540	0	0	0	17	0	3	0	31	0	0	0	0	0	42	0	93
d__Bacteria	k__norank_d__Bacteria	p__Firmicutes	c__Bacilli	o__Lactobacillales	f__Lactobacillaceae	g__Lactobacillus	s__Lactobacillus_crustorum	OTU595	0	0	0	24	0	0	6	0	0	0	0	0	0	0	0	30
d__Bacteria	k__norank_d__Bacteria	p__Actinobacteriota	c__Actinobacteria	o__unclassified_c__Actinobacteria	f__unclassified_c__Actinobacteria	g__unclassified_c__Actinobacteria	s__unclassified_c__Actinobacteria	OTU871	0	0	0	0	0	0	0	0	0	0	0	0	70	0	0	70
d__Bacteria	k__norank_d__Bacteria	p__Proteobacteria	c__Alphaproteobacteria	o__Rhodospirillales	f__norank_o__Rhodospirillales	g__norank_f__norank_o__Rhodospirillales	s__metagenome_g__norank_f__norank_o__Rhodospirillales	OTU902	0	0	0	0	0	0	0	47	0	0	0	0	8	1	0	56
d__Bacteria	k__norank_d__Bacteria	p__Proteobacteria	c__Gammaproteobacteria	o__Burkholderiales	f__Nitrosomonadaceae	g__Ellin6067	s__unclassified_g__Ellin6067	OTU512	0	0	0	74	0	13	1	0	0	0	0	0	0	0	0	88
d__Bacteria	k__norank_d__Bacteria	p__Chloroflexi	c__Chloroflexia	o__Thermomicrobiales	f__JG30-KF-CM45	g__norank_f__JG30-KF-CM45	s__unclassified_g__norank_f__JG30-KF-CM45	OTU832	0	0	1	8	0	5	0	0	0	0	0	0	9	0	3	26
d__Bacteria	k__norank_d__Bacteria	p__Proteobacteria	c__Gammaproteobacteria	o__Pseudomonadales	f__Moraxellaceae	g__Acinetobacter	s__unclassified_g__Acinetobacter	OTU757	0	0	0	0	0	0	0	0	3	0	0	0	0	0	0	3
d__Bacteria	k__norank_d__Bacteria	p__Chloroflexi	c__Anaerolineae	o__Caldilineales	f__Caldilineaceae	g__norank_f__Caldilineaceae	s__metagenome_g__norank_f__Caldilineaceae	OTU23	0	0	3	0	0	0	0	0	0	0	0	0	0	0	0	3
d__Bacteria	k__norank_d__Bacteria	p__unclassified_k__norank_d__Bacteria	c__unclassified_k__norank_d__Bacteria	o__unclassified_k__norank_d__Bacteria	f__unclassified_k__norank_d__Bacteria	g__unclassified_k__norank_d__Bacteria	s__unclassified_k__norank_d__Bacteria	OTU889	0	0	0	0	0	0	0	19	0	0	0	0	2	4	0	25
d__Bacteria	k__norank_d__Bacteria	p__Cyanobacteria	c__Cyanobacteriia	o__Chloroplast	f__norank_o__Chloroplast	g__norank_f__norank_o__Chloroplast	s__unclassified_g__norank_f__norank_o__Chloroplast	OTU572	0	0	0	0	0	1	0	0	0	0	0	0	0	0	0	1
d__Bacteria	k__norank_d__Bacteria	p__unclassified_k__norank_d__Bacteria	c__unclassified_k__norank_d__Bacteria	o__unclassified_k__norank_d__Bacteria	f__unclassified_k__norank_d__Bacteria	g__unclassified_k__norank_d__Bacteria	s__unclassified_k__norank_d__Bacteria	OTU639	0	0	9	0	1	0	2	0	0	0	0	0	0	0	0	12
d__Bacteria	k__norank_d__Bacteria	p__Chloroflexi	c__Anaerolineae	o__Caldilineales	f__Caldilineaceae	g__norank_f__Caldilineaceae	s__metagenome_g__norank_f__Caldilineaceae	OTU734	0	0	0	0	0	0	0	9	0	0	0	0	0	0	0	9
d__Bacteria	k__norank_d__Bacteria	p__Proteobacteria	c__Gammaproteobacteria	o__Burkholderiales	f__Comamonadaceae	g__Hydrogenophaga	s__uncultured_bacterium_g__Hydrogenophaga	OTU1028	0	0	0	0	42	0	0	50	0	0	0	0	24	64	48	228
d__Bacteria	k__norank_d__Bacteria	p__Proteobacteria	c__Alphaproteobacteria	o__Caulobacterales	f__Hyphomonadaceae	g__UKL13-1	s__uncultured_bacterium_g__UKL13-1	OTU747	0	0	4	1	0	0	0	16	6	0	0	0	7	0	0	34
d__Bacteria	k__norank_d__Bacteria	p__Cyanobacteria	c__Sericytochromatia	o__norank_c__Sericytochromatia	f__norank_o__norank_c__Sericytochromatia	g__norank_f__norank_o__norank_c__Sericytochromatia	s__unclassified_g__norank_f__norank_o__norank_c__Sericytochromatia	OTU460	0	0	0	1	0	1	0	0	0	0	0	0	0	0	0	2
d__Bacteria	k__norank_d__Bacteria	p__Proteobacteria	c__Gammaproteobacteria	o__Cellvibrionales	f__Cellvibrionaceae	g__Cellvibrio	s__unclassified_g__Cellvibrio	OTU68	0	0	32	0	0	0	0	0	0	0	0	0	0	0	0	32
d__Bacteria	k__norank_d__Bacteria	p__Firmicutes	c__Bacilli	o__Thermoactinomycetales	f__Thermoactinomycetaceae	g__Melghirimyces	s__Melghirimyces_thermohalophilus	OTU999	0	0	0	0	0	0	0	0	0	0	0	0	0	2	0	2
d__Bacteria	k__norank_d__Bacteria	p__Actinobacteriota	c__Thermoleophilia	o__Gaiellales	f__norank_o__Gaiellales	g__norank_f__norank_o__Gaiellales	s__uncultured_bacterium_g__norank_f__norank_o__Gaiellales	OTU923	0	0	0	0	0	0	0	0	0	0	0	0	0	20	0	20
d__Bacteria	k__norank_d__Bacteria	p__Firmicutes	c__Negativicutes	o__Veillonellales-Selenomonadales	f__Veillonellaceae	g__Veillonella	s__unclassified_g__Veillonella	OTU769	0	0	0	0	0	0	0	0	2	0	0	0	0	0	0	2
d__Bacteria	k__norank_d__Bacteria	p__Cyanobacteria	c__Vampirivibrionia	o__Obscuribacterales	f__Obscuribacteraceae	g__norank_f__Obscuribacteraceae	s__uncultured_bacterium_g__norank_f__Obscuribacteraceae	OTU380	0	0	0	0	30	0	0	0	0	0	0	0	0	0	0	30
d__Bacteria	k__norank_d__Bacteria	p__Proteobacteria	c__Gammaproteobacteria	o__Competibacterales	f__Competibacteraceae	g__Candidatus_Competibacter	s__uncultured_soil_bacterium_g__Candidatus_Competibacter	OTU897	0	0	0	0	0	0	0	0	0	0	0	0	0	29	0	29
d__Bacteria	k__norank_d__Bacteria	p__Actinobacteriota	c__Actinobacteria	o__Propionibacteriales	f__Nocardioidaceae	g__Nocardioides	s__Nocardioides_perillae	OTU1177	0	0	0	0	0	1	0	21	0	0	0	0	1	0	3	26
d__Bacteria	k__norank_d__Bacteria	p__Bacteroidota	c__Bacteroidia	o__Flavobacteriales	f__Crocinitomicaceae	g__Fluviicola	s__unclassified_g__Fluviicola	OTU765	0	0	0	1	6	0	0	0	1	0	0	0	0	0	0	8
d__Bacteria	k__norank_d__Bacteria	p__Deinococcota	c__Deinococci	o__Deinococcales	f__Trueperaceae	g__Truepera	s__uncultured_Deinococcales_bacterium	OTU1189	0	0	0	1	0	0	0	3	0	0	0	0	29	0	30	63
d__Bacteria	k__norank_d__Bacteria	p__Proteobacteria	c__Alphaproteobacteria	o__Rickettsiales	f__unclassified_o__Rickettsiales	g__unclassified_o__Rickettsiales	s__unclassified_o__Rickettsiales	OTU578	0	0	0	2	0	1	0	22	0	0	0	0	0	0	0	25
d__Bacteria	k__norank_d__Bacteria	p__Myxococcota	c__Polyangia	o__Polyangiales	f__Sandaracinaceae	g__unclassified_f__Sandaracinaceae	s__unclassified_f__Sandaracinaceae	OTU201	0	0	0	6	0	0	0	0	0	0	0	0	0	0	0	6
d__Bacteria	k__norank_d__Bacteria	p__Verrucomicrobiota	c__Verrucomicrobiae	o__Verrucomicrobiales	f__Akkermansiaceae	g__Akkermansia	s__Akkermansia_muciniphila	OTU953	1	2	1	1	6	0	0	0	0	0	2	0	0	1	0	14
d__Bacteria	k__norank_d__Bacteria	p__Armatimonadota	c__Fimbriimonadia	o__Fimbriimonadales	f__norank_o__Fimbriimonadales	g__norank_f__norank_o__Fimbriimonadales	s__uncultured_soil_bacterium_g__norank_f__norank_o__Fimbriimonadales	OTU560	0	0	8	46	0	3	0	0	0	0	0	0	0	0	0	57
d__Bacteria	k__norank_d__Bacteria	p__Spirochaetota	c__V2072-189E03	o__norank_c__V2072-189E03	f__norank_o__norank_c__V2072-189E03	g__norank_f__norank_o__norank_c__V2072-189E03	s__uncultured_Spirochaetales_bacterium_g__norank_f__norank	OTU772	0	0	0	0	0	0	0	0	2	0	0	0	0	0	0	2
d__Bacteria	k__norank_d__Bacteria	p__Armatimonadota	c__Fimbriimonadia	o__Fimbriimonadales	f__Fimbriimonadaceae	g__norank_f__Fimbriimonadaceae	s__uncultured_bacterium_g__norank_f__Fimbriimonadaceae	OTU570	0	0	0	2	0	4	0	0	0	0	0	0	0	0	0	6
d__Bacteria	k__norank_d__Bacteria	p__Proteobacteria	c__Gammaproteobacteria	o__Burkholderiales	f__Hydrogenophilaceae	g__norank_f__Hydrogenophilaceae	s__uncultured_bacterium_g__norank_f__Hydrogenophilaceae	OTU546	0	0	5	0	0	1	0	0	0	0	0	0	0	0	0	6
d__Bacteria	k__norank_d__Bacteria	p__Proteobacteria	c__Alphaproteobacteria	o__Rhizobiales	f__Rhizobiaceae	g__Allorhizobium-Neorhizobium-Pararhizobium-Rhizobium	s__unclassified_g__Allorhizobium-Neorhizobium-Pararhizobium-Rhizobium	OTU1084	0	0	39	14	2	63	0	41	15	0	0	0	136	13	51	374
d__Bacteria	k__norank_d__Bacteria	p__Patescibacteria	c__Saccharimonadia	o__Saccharimonadales	f__LWQ8	g__norank_f__LWQ8	s__unclassified_g__norank_f__LWQ8	OTU774	0	0	0	0	0	2	0	0	0	0	0	0	0	0	0	2
d__Bacteria	k__norank_d__Bacteria	p__Verrucomicrobiota	c__Kiritimatiellae	o__WCHB1-41	f__norank_o__WCHB1-41	g__norank_f__norank_o__WCHB1-41	s__unclassified_g__norank_f__norank_o__WCHB1-41	OTU122	0	0	0	7	0	0	0	0	0	0	0	0	0	0	0	7
d__Bacteria	k__norank_d__Bacteria	p__Firmicutes	c__Bacilli	o__Erysipelotrichales	f__Erysipelatoclostridiaceae	g__Coprobacillus	s__Coprobacillus_cateniformis	OTU802	0	0	0	0	0	0	0	0	0	0	1	0	0	0	0	1
d__Bacteria	k__norank_d__Bacteria	p__Actinobacteriota	c__Actinobacteria	o__Propionibacteriales	f__Propionibacteriaceae	g__Propioniciclava	s__unclassified_g__Propioniciclava	OTU946	0	0	14	2	39	0	0	17	1	0	0	0	6	5	1	85
d__Bacteria	k__norank_d__Bacteria	p__Chloroflexi	c__Anaerolineae	o__SBR1031	f__A4b	g__norank_f__A4b	s__uncultured_Anaerolineae_bacterium_g__norank_f__A4b	OTU97	0	0	0	12	0	0	0	0	0	0	0	0	0	0	0	12
d__Bacteria	k__norank_d__Bacteria	p__Cyanobacteria	c__Sericytochromatia	o__norank_c__Sericytochromatia	f__norank_o__norank_c__Sericytochromatia	g__norank_f__norank_o__norank_c__Sericytochromatia	s__CyanobacteriaMelainabacteria_group_bacterium_S15B-MN24_CBMW_12	OTU305	0	0	0	8	0	2	0	0	0	0	0	0	0	0	0	10
d__Bacteria	k__norank_d__Bacteria	p__Proteobacteria	c__Alphaproteobacteria	o__Rhizobiales	f__Kaistiaceae	g__Kaistia	s__unclassified_g__Kaistia	OTU1193	0	0	7	0	46	0	0	0	0	0	0	0	0	0	17	70
d__Bacteria	k__norank_d__Bacteria	p__Chloroflexi	c__Anaerolineae	o__SBR1031	f__norank_o__SBR1031	g__norank_f__norank_o__SBR1031	s__uncultured_bacterium_g__norank_f__norank_o__SBR1031	OTU327	0	0	0	4	0	0	0	0	0	0	0	0	0	0	0	4
d__Bacteria	k__norank_d__Bacteria	p__Firmicutes	c__Bacilli	o__Lactobacillales	f__Lactobacillaceae	g__Lactobacillus	s__unclassified_g__Lactobacillus	OTU1	2	2	1	0	0	0	0	0	0	0	0	0	0	0	0	5
d__Bacteria	k__norank_d__Bacteria	p__Firmicutes	c__Clostridia	o__Peptostreptococcales-Tissierellales	f__norank_o__Peptostreptococcales-Tissierellales	g__Helcococcus	s__uncultured_bacterium_g__Helcococcus	OTU404	0	0	0	0	12	0	0	0	0	0	0	0	0	0	0	12
d__Bacteria	k__norank_d__Bacteria	p__Actinobacteriota	c__Actinobacteria	o__Propionibacteriales	f__Propionibacteriaceae	g__Acidipropionibacterium	s__Acidipropionibacterium_jensenii	OTU866	0	0	0	0	0	0	0	0	0	0	0	0	19	0	0	19
d__Bacteria	k__norank_d__Bacteria	p__Firmicutes	c__Bacilli	o__Lactobacillales	f__Streptococcaceae	g__Streptococcus	s__Streptococcus_salivarius_subsp._thermophilus	OTU426	0	0	1	4	19	1	1	3	3	1	1	0	0	6	0	40
d__Bacteria	k__norank_d__Bacteria	p__Actinobacteriota	c__Actinobacteria	o__Bifidobacteriales	f__Bifidobacteriaceae	g__Bifidobacterium	s__Bifidobacterium_pseudolongum	OTU2	1	1	1	1	0	0	0	0	0	1	0	0	0	0	0	5
d__Bacteria	k__norank_d__Bacteria	p__Myxococcota	c__Myxococcia	o__Myxococcales	f__Myxococcaceae	g__norank_f__Myxococcaceae	s__uncultured_bacterium_g__norank_f__Myxococcaceae	OTU203	0	0	0	2	0	0	0	0	0	0	0	0	0	0	0	2
d__Bacteria	k__norank_d__Bacteria	p__Myxococcota	c__Polyangia	o__Polyangiales	f__Polyangiaceae	g__Pajaroellobacter	s__uncultured_bacterium_g__Pajaroellobacter	OTU1117	0	0	0	0	0	0	0	0	0	0	0	0	0	0	28	28
d__Bacteria	k__norank_d__Bacteria	p__Proteobacteria	c__Alphaproteobacteria	o__Rhizobiales	f__Xanthobacteraceae	g__norank_f__Xanthobacteraceae	s__metagenome_g__norank_f__Xanthobacteraceae	OTU1234	0	0	1	0	0	0	0	0	0	0	0	0	0	1	16	18
d__Bacteria	k__norank_d__Bacteria	p__Bacteroidota	c__Bacteroidia	o__Sphingobacteriales	f__env.OPS_17	g__norank_f__env.OPS_17	s__uncultured_Bacteroidetes_bacterium_g__norank_f__env.OPS_17	OTU635	0	0	0	0	0	0	1	0	0	0	0	0	6	12	0	19
d__Bacteria	k__norank_d__Bacteria	p__Firmicutes	c__Clostridia	o__Lachnospirales	f__Lachnospiraceae	g__Lachnoclostridium	s__uncultured_bacterium_g__Lachnoclostridium	OTU951	0	1	0	0	0	0	4	1	0	2	0	0	0	27	13	48
d__Bacteria	k__norank_d__Bacteria	p__Chloroflexi	c__Anaerolineae	o__Anaerolineales	f__Anaerolineaceae	g__norank_f__Anaerolineaceae	s__unclassified_g__norank_f__Anaerolineaceae	OTU126	0	0	0	27	0	0	0	0	0	0	0	0	0	0	0	27
d__Bacteria	k__norank_d__Bacteria	p__Cyanobacteria	c__Sericytochromatia	o__norank_c__Sericytochromatia	f__norank_o__norank_c__Sericytochromatia	g__norank_f__norank_o__norank_c__Sericytochromatia	s__uncultured_bacterium_g__norank_f__norank_o__norank_c__Sericytochromatia	OTU687	0	0	0	0	0	0	0	41	0	0	0	0	0	0	0	41
d__Bacteria	k__norank_d__Bacteria	p__Proteobacteria	c__Gammaproteobacteria	o__Burkholderiales	f__Rhodocyclaceae	g__unclassified_f__Rhodocyclaceae	s__unclassified_f__Rhodocyclaceae	OTU633	0	0	0	0	0	20	3	0	0	0	0	0	0	0	0	23
d__Bacteria	k__norank_d__Bacteria	p__Patescibacteria	c__Saccharimonadia	o__Saccharimonadales	f__Saccharimonadaceae	g__TM7a	s__uncultured_bacterium_g__TM7a	OTU623	0	0	18	0	10	0	1	4	3	0	0	0	16	92	0	144
d__Bacteria	k__norank_d__Bacteria	p__Actinobacteriota	c__Thermoleophilia	o__Solirubrobacterales	f__Solirubrobacteraceae	g__Conexibacter	s__uncultured_Conexibacteraceae_bacterium_g__Conexibacter	OTU402	1	0	3	0	28	0	0	0	0	0	0	0	1	0	0	33
d__Bacteria	k__norank_d__Bacteria	p__Bacteroidota	c__Bacteroidia	o__Bacteroidales	f__Bacteroidaceae	g__Bacteroides	s__Bacteroides_intestinalis_DSM_17393	OTU491	0	0	0	0	0	0	0	0	0	0	3	0	0	0	0	3
d__Bacteria	k__norank_d__Bacteria	p__Chloroflexi	c__Chloroflexia	o__Thermomicrobiales	f__AKYG1722	g__norank_f__AKYG1722	s__uncultured_Chloroflexi_bacterium_g__norank_f__AKYG1722	OTU759	0	0	0	0	0	0	0	0	2	0	0	0	0	0	0	2
d__Bacteria	k__norank_d__Bacteria	p__Actinobacteriota	c__Actinobacteria	o__Micrococcales	f__Dermacoccaceae	g__Branchiibius	s__Branchiibius_hedensis	OTU1233	0	0	0	0	0	0	0	0	0	0	0	0	0	1	1	2
d__Bacteria	k__norank_d__Bacteria	p__Desulfobacterota	c__Desulfovibrionia	o__Desulfovibrionales	f__Desulfovibrionaceae	g__Desulfovibrio	s__unclassified_g__Desulfovibrio	OTU434	0	0	0	0	0	0	0	1	0	0	0	0	0	0	0	1
d__Bacteria	k__norank_d__Bacteria	p__Proteobacteria	c__Gammaproteobacteria	o__Alteromonadales	f__Shewanellaceae	g__Shewanella	s__unclassified_g__Shewanella	OTU740	0	0	0	0	0	0	0	0	1	0	0	0	0	0	0	1
d__Bacteria	k__norank_d__Bacteria	p__Gemmatimonadota	c__Gemmatimonadetes	o__Gemmatimonadales	f__Gemmatimonadaceae	g__unclassified_f__Gemmatimonadaceae	s__unclassified_f__Gemmatimonadaceae	OTU910	0	0	0	0	0	0	0	0	0	0	0	0	0	29	0	29
d__Bacteria	k__norank_d__Bacteria	p__Acidobacteriota	c__Vicinamibacteria	o__Vicinamibacterales	f__norank_o__Vicinamibacterales	g__norank_f__norank_o__Vicinamibacterales	s__unclassified_g__norank_f__norank_o__Vicinamibacterales	OTU883	0	0	0	0	0	0	0	0	0	0	0	0	123	0	0	123
d__Bacteria	k__norank_d__Bacteria	p__Firmicutes	c__Bacilli	o__Lactobacillales	f__Aerococcaceae	g__Facklamia	s__Facklamia_ignava_CCUG_37419	OTU435	0	0	0	0	42	0	0	0	0	0	0	0	0	0	0	42
d__Bacteria	k__norank_d__Bacteria	p__Acidobacteriota	c__Acidobacteriae	o__norank_c__Acidobacteriae	f__norank_o__norank_c__Acidobacteriae	g__Paludibaculum	s__uncultured_bacterium_g__Paludibaculum	OTU240	0	0	0	27	0	0	0	0	0	0	0	0	0	0	0	27
d__Bacteria	k__norank_d__Bacteria	p__WS2	c__norank_p__WS2	o__norank_c__norank_p__WS2	f__norank_o__norank_c__norank_p__WS2	g__norank_f__norank_o__norank_c__norank_p__WS2	s__uncultured_bacterium_g__norank_f__norank_o__norank_c__norank_p__WS2	OTU222	0	0	0	16	0	0	0	0	0	0	0	0	0	0	0	16
d__Bacteria	k__norank_d__Bacteria	p__Cyanobacteria	c__Vampirivibrionia	o__Vampirovibrionales	f__Vampirovibrionaceae	g__norank_f__Vampirovibrionaceae	s__uncultured_bacterium_g__norank_f__Vampirovibrionaceae	OTU1011	0	0	0	0	0	0	0	0	0	0	0	0	0	0	5	5
d__Bacteria	k__norank_d__Bacteria	p__Cyanobacteria	c__Cyanobacteriia	o__Chloroplast	f__norank_o__Chloroplast	g__norank_f__norank_o__Chloroplast	s__unclassified_g__norank_f__norank_o__Chloroplast	OTU360	0	0	0	0	147	0	0	0	0	0	0	0	0	0	0	147
d__Bacteria	k__norank_d__Bacteria	p__Bacteroidota	c__Bacteroidia	o__Chitinophagales	f__Chitinophagaceae	g__norank_f__Chitinophagaceae	s__unclassified_g__norank_f__Chitinophagaceae	OTU444	0	0	0	0	2	0	0	0	0	0	0	0	0	0	0	2
d__Bacteria	k__norank_d__Bacteria	p__Firmicutes	c__Clostridia	o__Oscillospirales	f__Oscillospiraceae	g__unclassified_f__Oscillospiraceae	s__unclassified_f__Oscillospiraceae	OTU700	0	0	0	0	0	0	0	3	0	0	0	0	0	0	0	3
d__Bacteria	k__norank_d__Bacteria	p__Patescibacteria	c__Parcubacteria	o__Candidatus_Moranbacteria	f__norank_o__Candidatus_Moranbacteria	g__norank_f__norank_o__Candidatus_Moranbacteria	s__uncultured_bacterium_g__norank_f__norank_o__Candidatus_Moranbacteria	OTU352	0	0	0	8	0	0	0	0	0	0	0	0	0	0	0	8
d__Bacteria	k__norank_d__Bacteria	p__Actinobacteriota	c__Actinobacteria	o__Propionibacteriales	f__Propionibacteriaceae	g__unclassified_f__Propionibacteriaceae	s__unclassified_f__Propionibacteriaceae	OTU442	0	0	0	0	24	0	0	0	0	0	0	0	0	0	0	24
d__Bacteria	k__norank_d__Bacteria	p__Chloroflexi	c__Anaerolineae	o__Caldilineales	f__Caldilineaceae	g__norank_f__Caldilineaceae	s__metagenome_g__norank_f__Caldilineaceae	OTU693	0	0	0	7	0	0	0	32	0	0	0	0	3	12	0	54
d__Bacteria	k__norank_d__Bacteria	p__Firmicutes	c__Bacilli	o__Bacillales	f__Bacillaceae	g__Bacillus	s__Bacillus_velezensis_g__Bacillus	OTU1121	0	0	0	0	6	0	0	7	0	0	0	0	1	0	20	34
d__Bacteria	k__norank_d__Bacteria	p__Deinococcota	c__Deinococci	o__Deinococcales	f__Deinococcaceae	g__Deinococcus	s__Deinococcus_soli_Cha_et_al._2016	OTU961	0	0	0	0	0	0	0	4	0	0	0	0	0	1	0	5
d__Bacteria	k__norank_d__Bacteria	p__Actinobacteriota	c__Actinobacteria	o__Micrococcales	f__Micrococcaceae	g__Kocuria	s__Kocuria_rhizophila_g__Kocuria	OTU8	0	0	23	3	0	1	15	0	0	0	0	0	0	12	0	54
d__Bacteria	k__norank_d__Bacteria	p__Bdellovibrionota	c__Oligoflexia	o__0319-6G20	f__norank_o__0319-6G20	g__norank_f__norank_o__0319-6G20	s__uncultured_bacterium_g__norank_f__norank_o__0319-6G20	OTU914	0	0	0	0	0	0	0	0	0	0	0	0	0	11	0	11
d__Bacteria	k__norank_d__Bacteria	p__Verrucomicrobiota	c__Chlamydiae	o__Chlamydiales	f__cvE6	g__norank_f__cvE6	s__uncultured_bacterium_g__norank_f__cvE6	OTU114	0	0	0	3	0	0	0	0	0	0	0	0	0	0	0	3
d__Bacteria	k__norank_d__Bacteria	p__Proteobacteria	c__Alphaproteobacteria	o__Rhizobiales	f__Xanthobacteraceae	g__unclassified_f__Xanthobacteraceae	s__unclassified_f__Xanthobacteraceae	OTU710	0	0	0	0	0	0	0	60	0	0	0	0	0	0	0	60
d__Bacteria	k__norank_d__Bacteria	p__Firmicutes	c__Bacilli	o__Bacillales	f__Sporolactobacillaceae	g__Scopulibacillus	s__Bacillus_sp._MT03	OTU470	0	0	0	0	0	2	0	0	0	0	0	0	0	0	0	2
d__Bacteria	k__norank_d__Bacteria	p__Actinobacteriota	c__Acidimicrobiia	o__Actinomarinales	f__norank_o__Actinomarinales	g__norank_f__norank_o__Actinomarinales	s__bacterium_enrichment_culture_clone_Anammox_20	OTU57	0	0	6	9	0	0	0	0	0	0	0	0	0	0	0	15
d__Bacteria	k__norank_d__Bacteria	p__Acidobacteriota	c__Acidobacteriae	o__norank_c__Acidobacteriae	f__norank_o__norank_c__Acidobacteriae	g__Paludibaculum	s__unclassified_g__Paludibaculum	OTU502	0	0	0	0	0	6	0	0	0	0	0	0	0	0	0	6
d__Bacteria	k__norank_d__Bacteria	p__Chloroflexi	c__Anaerolineae	o__Anaerolineales	f__Anaerolineaceae	g__norank_f__Anaerolineaceae	s__unclassified_g__norank_f__Anaerolineaceae	OTU468	0	0	0	14	0	1	0	0	0	0	0	0	0	0	0	15
d__Bacteria	k__norank_d__Bacteria	p__Planctomycetota	c__OM190	o__norank_c__OM190	f__norank_o__norank_c__OM190	g__norank_f__norank_o__norank_c__OM190	s__uncultured_bacterium_g__norank_f__norank_o__norank_c__OM190	OTU200	0	0	0	2	0	1	0	0	0	0	0	0	0	0	0	3
d__Bacteria	k__norank_d__Bacteria	p__Acidobacteriota	c__Vicinamibacteria	o__Vicinamibacterales	f__Vicinamibacteraceae	g__norank_f__Vicinamibacteraceae	s__uncultured_Acidobacteriales_bacterium_g__norank_f__Vicinamibacteraceae	OTU735	0	0	0	0	0	0	0	6	0	0	0	0	0	0	0	6
d__Bacteria	k__norank_d__Bacteria	p__Firmicutes	c__unclassified_p__Firmicutes	o__unclassified_p__Firmicutes	f__unclassified_p__Firmicutes	g__unclassified_p__Firmicutes	s__unclassified_p__Firmicutes	OTU338	0	0	0	3	0	0	0	0	0	0	0	0	0	0	0	3
d__Bacteria	k__norank_d__Bacteria	p__Bacteroidota	c__SJA-28	o__norank_c__SJA-28	f__norank_o__norank_c__SJA-28	g__norank_f__norank_o__norank_c__SJA-28	s__unclassified_g__norank_f__norank_o__norank_c__SJA-28	OTU1133	0	0	6	268	0	7	0	3	0	0	0	0	6	0	1	291
d__Bacteria	k__norank_d__Bacteria	p__Proteobacteria	c__Alphaproteobacteria	o__Tistrellales	f__Geminicoccaceae	g__norank_f__Geminicoccaceae	s__unclassified_g__norank_f__Geminicoccaceae	OTU100	0	0	0	4	0	0	0	3	0	0	0	0	0	0	0	7
d__Bacteria	k__norank_d__Bacteria	p__Campilobacterota	c__Campylobacteria	o__Campylobacterales	f__Helicobacteraceae	g__Helicobacter	s__unclassified_g__Helicobacter	OTU804	0	0	0	0	0	0	0	0	0	0	43	0	0	0	0	43
d__Bacteria	k__norank_d__Bacteria	p__Actinobacteriota	c__Thermoleophilia	o__Solirubrobacterales	f__Solirubrobacteraceae	g__norank_f__Solirubrobacteraceae	s__unclassified_g__norank_f__Solirubrobacteraceae	OTU24	0	0	2	0	0	0	0	0	0	0	0	0	0	0	0	2
d__Bacteria	k__norank_d__Bacteria	p__Bacteroidota	c__Bacteroidia	o__Chitinophagales	f__Saprospiraceae	g__norank_f__Saprospiraceae	s__uncultured_bacterium_g__norank_f__Saprospiraceae	OTU116	0	0	0	6	0	0	0	0	0	0	0	0	0	0	0	6
d__Bacteria	k__norank_d__Bacteria	p__Actinobacteriota	c__Coriobacteriia	o__Coriobacteriales	f__Coriobacteriaceae	g__Collinsella	s__unclassified_g__Collinsella	OTU835	0	0	0	0	0	0	0	0	0	0	0	0	4	0	0	4
d__Bacteria	k__norank_d__Bacteria	p__Proteobacteria	c__Gammaproteobacteria	o__Pseudomonadales	f__Pseudomonadaceae	g__Pseudomonas	s__Pseudomonas_antarctica	OTU1217	4	0	47	0	14	0	7	85	2	1	3	0	4	2	70	239
d__Bacteria	k__norank_d__Bacteria	p__Chloroflexi	c__Anaerolineae	o__SBR1031	f__norank_o__SBR1031	g__norank_f__norank_o__SBR1031	s__uncultured_Caldilineaceae_bacterium_g__norank_f__norank_o__SBR1031	OTU645	0	0	0	0	15	0	3	0	0	0	0	0	0	0	0	18
d__Bacteria	k__norank_d__Bacteria	p__Patescibacteria	c__Microgenomatia	o__Candidatus_Collierbacteria	f__norank_o__Candidatus_Collierbacteria	g__norank_f__norank_o__Candidatus_Collierbacteria	s__Candidatus_Collierbacteria_bacterium_RIFOXYB1_FULL_49_13	OTU343	0	0	0	3	0	0	0	0	0	0	0	0	0	0	0	3
d__Bacteria	k__norank_d__Bacteria	p__Acidobacteriota	c__Vicinamibacteria	o__Vicinamibacterales	f__Vicinamibacteraceae	g__norank_f__Vicinamibacteraceae	s__unclassified_g__norank_f__Vicinamibacteraceae	OTU1210	0	0	0	0	1	0	0	0	0	0	0	0	0	0	12	13
d__Bacteria	k__norank_d__Bacteria	p__Firmicutes	c__Clostridia	o__Peptostreptococcales-Tissierellales	f__norank_o__Peptostreptococcales-Tissierellales	g__Peptoniphilus	s__Peptoniphilus_sp._oral_taxon_375	OTU386	0	0	0	0	44	0	0	0	0	0	0	0	0	0	0	44
d__Bacteria	k__norank_d__Bacteria	p__Actinobacteriota	c__Actinobacteria	o__Propionibacteriales	f__Nocardioidaceae	g__Nocardioides	s__unclassified_g__Nocardioides	OTU43	0	0	9	0	0	0	0	0	0	0	0	0	0	0	0	9
d__Bacteria	k__norank_d__Bacteria	p__Firmicutes	c__Bacilli	o__Staphylococcales	f__Staphylococcaceae	g__Salinicoccus	s__Salinicoccus_halodurans	OTU1135	0	0	0	0	0	0	0	0	0	0	0	0	1	0	8	9
d__Bacteria	k__norank_d__Bacteria	p__Cyanobacteria	c__Cyanobacteriia	o__Cyanobacteriales	f__Microcystaceae	g__Chalicogloea_CCALA_975	s__unclassified_g__Chalicogloea_CCALA_975	OTU996	0	0	0	0	0	0	0	0	0	0	0	0	0	7	0	7
d__Bacteria	k__norank_d__Bacteria	p__Actinobacteriota	c__Actinobacteria	o__PeM15	f__norank_o__PeM15	g__norank_f__norank_o__PeM15	s__uncultured_bacterium_g__norank_f__norank_o__PeM15	OTU1194	0	0	0	8	5	0	0	22	0	0	0	0	0	14	21	70
d__Bacteria	k__norank_d__Bacteria	p__Proteobacteria	c__Gammaproteobacteria	o__Burkholderiales	f__Alcaligenaceae	g__Achromobacter	s__unclassified_g__Achromobacter	OTU1123	5	2	14617	1597	7770	601	1004	17015	1160	1	0	3	9444	11592	9324	74135
d__Bacteria	k__norank_d__Bacteria	p__Proteobacteria	c__Gammaproteobacteria	o__Pseudomonadales	f__Moraxellaceae	g__Acinetobacter	s__unclassified_g__Acinetobacter	OTU1132	0	0	36	0	6	0	0	2	0	0	0	0	0	0	1	45
d__Bacteria	k__norank_d__Bacteria	p__Chloroflexi	c__Anaerolineae	o__RBG-13-54-9	f__norank_o__RBG-13-54-9	g__norank_f__norank_o__RBG-13-54-9	s__uncultured_sludge_bacterium_A31	OTU500	0	0	0	1	0	2	0	0	0	0	0	0	0	0	0	3
d__Bacteria	k__norank_d__Bacteria	p__Spirochaetota	c__Spirochaetia	o__Spirochaetales	f__Spirochaetaceae	g__norank_f__Spirochaetaceae	s__uncultured_bacterium_SJA-69	OTU80	0	0	6	0	0	0	0	0	0	0	0	0	0	0	0	6
d__Bacteria	k__norank_d__Bacteria	p__Firmicutes	c__Clostridia	o__Peptococcales	f__Peptococcaceae	g__norank_f__Peptococcaceae	s__unclassified_g__norank_f__Peptococcaceae	OTU1024	0	0	0	0	0	0	0	0	0	0	0	0	0	0	24	24
d__Bacteria	k__norank_d__Bacteria	p__Patescibacteria	c__Gracilibacteria	o__norank_c__Gracilibacteria	f__norank_o__norank_c__Gracilibacteria	g__norank_f__norank_o__norank_c__Gracilibacteria	s__unclassified_g__norank_f__norank_o__norank_c__Gracilibacteria	OTU521	0	0	0	0	0	3	0	0	0	0	0	0	0	0	0	3
d__Bacteria	k__norank_d__Bacteria	p__Actinobacteriota	c__Thermoleophilia	o__Solirubrobacterales	f__67-14	g__norank_f__67-14	s__metagenome_g__norank_f__67-14	OTU32	0	0	35	8	0	1	0	3	0	0	0	0	0	0	0	47
d__Bacteria	k__norank_d__Bacteria	p__Proteobacteria	c__Gammaproteobacteria	o__Burkholderiales	f__Rhodocyclaceae	g__Thauera	s__unclassified_g__Thauera	OTU120	0	0	0	8	0	0	0	0	0	0	0	0	0	0	0	8
d__Bacteria	k__norank_d__Bacteria	p__Proteobacteria	c__Alphaproteobacteria	o__Defluviicoccales	f__Defluviicoccaceae	g__Defluviicoccus	s__unclassified_g__Defluviicoccus	OTU602	0	0	0	0	0	0	6	0	0	0	0	0	0	4	0	10
d__Bacteria	k__norank_d__Bacteria	p__Bacteroidota	c__Bacteroidia	o__Bacteroidales	f__Rikenellaceae	g__norank_f__Rikenellaceae	s__uncultured_prokaryote_g__norank_f__Rikenellaceae	OTU514	0	0	0	0	1	2	2	0	0	0	0	0	0	0	0	5
d__Bacteria	k__norank_d__Bacteria	p__Myxococcota	c__Polyangia	o__Polyangiales	f__BIrii41	g__norank_f__BIrii41	s__uncultured_bacterium_g__norank_f__BIrii41	OTU233	0	0	0	6	0	0	0	0	0	0	0	0	0	0	0	6
d__Bacteria	k__norank_d__Bacteria	p__Synergistota	c__Synergistia	o__Synergistales	f__Synergistaceae	g__Aminobacterium	s__uncultured_bacterium_g__Aminobacterium	OTU582	1	0	0	0	24	0	2	0	2	0	0	0	0	0	0	29
d__Bacteria	k__norank_d__Bacteria	p__Firmicutes	c__Bacilli	o__Lactobacillales	f__Streptococcaceae	g__Streptococcus	s__unclassified_g__Streptococcus	OTU934	0	0	0	1	1	0	0	0	0	0	0	0	1	98	0	101
d__Bacteria	k__norank_d__Bacteria	p__Patescibacteria	c__WWE3	o__norank_c__WWE3	f__norank_o__norank_c__WWE3	g__norank_f__norank_o__norank_c__WWE3	s__unclassified_g__norank_f__norank_o__norank_c__WWE3	OTU215	0	0	0	9	0	0	0	0	0	0	0	0	0	0	0	9
d__Bacteria	k__norank_d__Bacteria	p__Actinobacteriota	c__Coriobacteriia	o__Coriobacteriales	f__Atopobiaceae	g__Olsenella	s__uncultured_bacterium_g__Olsenella	OTU888	0	0	0	0	0	0	0	0	0	0	0	0	0	6	0	6
d__Bacteria	k__norank_d__Bacteria	p__Chloroflexi	c__Anaerolineae	o__Anaerolineales	f__Anaerolineaceae	g__Anaerolinea	s__uncultured_bacterium_g__Anaerolinea	OTU161	0	0	0	2	0	0	0	0	0	0	0	0	0	0	0	2
d__Bacteria	k__norank_d__Bacteria	p__Proteobacteria	c__Alphaproteobacteria	o__Rhizobiales	f__Beijerinckiaceae	g__Methylobacterium-Methylorubrum	s__Methylobacterium_adhaesivum_g__Methylobacterium-Methylorubrum	OTU1205	0	0	0	0	0	0	0	0	0	0	0	0	6	27	12	45
d__Bacteria	k__norank_d__Bacteria	p__Bacteroidota	c__Ignavibacteria	o__Ignavibacteriales	f__Melioribacteraceae	g__IheB3-7	s__metagenome_g__IheB3-7	OTU612	0	0	16	0	0	15	6	20	0	0	0	0	0	0	0	57
d__Bacteria	k__norank_d__Bacteria	p__Proteobacteria	c__Alphaproteobacteria	o__Rhizobiales	f__Xanthobacteraceae	g__Bradyrhizobium	s__Bradyrhizobium_elkanii_g__Bradyrhizobium	OTU1184	0	1	3	2	28	4	0	1	0	0	0	0	13	2	64	118
d__Bacteria	k__norank_d__Bacteria	p__Spirochaetota	c__Spirochaetia	o__Spirochaetales	f__Spirochaetaceae	g__norank_f__Spirochaetaceae	s__unclassified_g__norank_f__Spirochaetaceae	OTU1093	0	0	42	8	0	16	0	1	0	0	0	0	0	0	12	79
d__Bacteria	k__norank_d__Bacteria	p__Chloroflexi	c__Anaerolineae	o__SBR1031	f__A4b	g__norank_f__A4b	s__uncultured_Anaerolineae_bacterium_g__norank_f__A4b	OTU264	0	0	0	22	0	0	0	0	0	0	0	0	0	0	0	22
d__Bacteria	k__norank_d__Bacteria	p__Actinobacteriota	c__Actinobacteria	o__Micrococcales	f__Micrococcaceae	g__Rothia	s__Rothia_mucilaginosa	OTU385	0	0	0	0	3	0	0	0	0	0	0	0	0	0	0	3
d__Bacteria	k__norank_d__Bacteria	p__Proteobacteria	c__Alphaproteobacteria	o__Rhizobiales	f__Beijerinckiaceae	g__Methylobacterium-Methylorubrum	s__unclassified_g__Methylobacterium-Methylorubrum	OTU1170	0	0	143	4	5	1	0	46	9	0	0	0	842	440	708	2198
d__Bacteria	k__norank_d__Bacteria	p__GAL15	c__norank_p__GAL15	o__norank_c__norank_p__GAL15	f__norank_o__norank_c__norank_p__GAL15	g__norank_f__norank_o__norank_c__norank_p__GAL15	s__uncultured_bacterium_g__norank_f__norank_o__norank_c__norank_p__GAL15	OTU219	0	0	0	7	0	0	0	0	0	0	0	0	0	0	0	7
d__Bacteria	k__norank_d__Bacteria	p__Firmicutes	c__Bacilli	o__Thermoactinomycetales	f__Thermoactinomycetaceae	g__Planifilum	s__unclassified_g__Planifilum	OTU837	0	0	0	0	0	0	0	0	0	0	0	0	55	0	0	55
d__Bacteria	k__norank_d__Bacteria	p__Acidobacteriota	c__Acidobacteriae	o__Bryobacterales	f__Bryobacteraceae	g__Bryobacter	s__metagenome_g__Bryobacter	OTU94	0	0	0	5	0	0	0	0	0	0	0	0	0	0	0	5
d__Bacteria	k__norank_d__Bacteria	p__Actinobacteriota	c__Actinobacteria	o__Corynebacteriales	f__Dietziaceae	g__Dietzia	s__Dietzia_maris	OTU1180	0	0	1	0	0	0	1	7	4	0	0	0	2	7	41	63
d__Bacteria	k__norank_d__Bacteria	p__Bacteroidota	c__Bacteroidia	o__Bacteroidales	f__Prevotellaceae	g__Prevotella	s__metagenome_g__Prevotella	OTU590	2	1	0	0	0	0	2	0	0	0	2	0	0	1	0	8
d__Bacteria	k__norank_d__Bacteria	p__Firmicutes	c__Dethiobacteria	o__Dethiobacterales	f__Dethiobacteraceae	g__norank_f__Dethiobacteraceae	s__uncultured_bacterium_g__norank_f__Dethiobacteraceae	OTU78	0	0	14	0	0	0	0	0	0	0	0	0	0	0	0	14
d__Bacteria	k__norank_d__Bacteria	p__Proteobacteria	c__Gammaproteobacteria	o__Burkholderiales	f__Rhodocyclaceae	g__unclassified_f__Rhodocyclaceae	s__unclassified_f__Rhodocyclaceae	OTU543	0	0	0	16	0	0	0	0	0	0	0	0	9	0	0	25
d__Bacteria	k__norank_d__Bacteria	p__Firmicutes	c__Limnochordia	o__norank_c__Limnochordia	f__norank_o__norank_c__Limnochordia	g__Hydrogenispora	s__uncultured_compost_bacterium_g__Hydrogenispora	OTU632	0	0	0	0	0	0	2	0	0	0	0	0	0	0	0	2
d__Bacteria	k__norank_d__Bacteria	p__Firmicutes	c__Bacilli	o__Lactobacillales	f__Leuconostocaceae	g__Weissella	s__Weissella_ghanensis	OTU281	0	0	0	3	0	0	0	0	0	0	0	0	0	0	0	3
d__Bacteria	k__norank_d__Bacteria	p__Firmicutes	c__Clostridia	o__Christensenellales	f__Christensenellaceae	g__Christensenellaceae_R-7_group	s__unclassified_g__Christensenellaceae_R-7_group	OTU739	0	0	0	0	0	0	0	0	3	0	0	0	0	0	0	3
d__Bacteria	k__norank_d__Bacteria	p__Zixibacteria	c__norank_p__Zixibacteria	o__norank_c__norank_p__Zixibacteria	f__norank_o__norank_c__norank_p__Zixibacteria	g__norank_f__norank_o__norank_c__norank_p__Zixibacteria	s__uncultured_prokaryote_g__norank_f__norank_o__norank_c__norank_p__Zixibacteria	OTU214	0	0	0	3	0	0	0	0	0	0	0	0	0	0	0	3
d__Bacteria	k__norank_d__Bacteria	p__Proteobacteria	c__Gammaproteobacteria	o__Burkholderiales	f__Alcaligenaceae	g__Derxia	s__uncultured_Derxia_sp._g__Derxia	OTU733	0	0	0	0	0	0	0	28	0	0	0	0	0	0	0	28
d__Bacteria	k__norank_d__Bacteria	p__Acidobacteriota	c__Thermoanaerobaculia	o__Thermoanaerobaculales	f__Thermoanaerobaculaceae	g__Subgroup_10	s__uncultured_prokaryote_g__Subgroup_10	OTU251	0	0	0	13	0	0	0	0	0	0	0	0	0	0	0	13
d__Bacteria	k__norank_d__Bacteria	p__Planctomycetota	c__Brocadiae	o__Brocadiales	f__Brocadiaceae	g__Candidatus_Brocadia	s__uncultured_anaerobic_ammonium-oxidizing_bacterium_g__Candidatus_Brocadia	OTU466	0	0	4	43	0	6	0	0	0	0	0	0	0	6	0	59
d__Bacteria	k__norank_d__Bacteria	p__Proteobacteria	c__Alphaproteobacteria	o__Tistrellales	f__Geminicoccaceae	g__norank_f__Geminicoccaceae	s__unclassified_g__norank_f__Geminicoccaceae	OTU1209	0	0	0	0	0	0	0	0	0	0	0	0	0	0	29	29
d__Bacteria	k__norank_d__Bacteria	p__Proteobacteria	c__Gammaproteobacteria	o__Xanthomonadales	f__Rhodanobacteraceae	g__Aquimonas	s__uncultured_bacterium_g__Aquimonas	OTU581	0	0	9	39	0	24	3	0	0	0	0	0	0	0	0	75
d__Bacteria	k__norank_d__Bacteria	p__Firmicutes	c__Clostridia	o__Oscillospirales	f__Ruminococcaceae	g__Subdoligranulum	s__uncultured_bacterium_g__Subdoligranulum	OTU667	0	0	0	0	0	0	0	5	0	0	0	0	0	0	0	5
d__Bacteria	k__norank_d__Bacteria	p__Proteobacteria	c__Gammaproteobacteria	o__Burkholderiales	f__Comamonadaceae	g__Aquabacterium	s__unclassified_g__Aquabacterium	OTU945	0	0	16	16	0	6	0	2	0	0	0	0	120	141	0	301
d__Bacteria	k__norank_d__Bacteria	p__Hydrogenedentes	c__Hydrogenedentia	o__Hydrogenedentiales	f__Hydrogenedensaceae	g__norank_f__Hydrogenedensaceae	s__uncultured_bacterium_g__norank_f__Hydrogenedensaceae	OTU172	0	0	0	1	0	0	0	0	0	0	0	0	0	0	0	1
d__Bacteria	k__norank_d__Bacteria	p__Bacteroidota	c__Bacteroidia	o__Sphingobacteriales	f__Sphingobacteriaceae	g__Pseudopedobacter	s__uncultured_bacterium_g__Pseudopedobacter	OTU721	0	0	0	0	0	0	0	9	0	0	0	0	0	0	0	9
d__Bacteria	k__norank_d__Bacteria	p__Actinobacteriota	c__Actinobacteria	o__Frankiales	f__Sporichthyaceae	g__hgcI_clade	s__unclassified_g__hgcI_clade	OTU551	0	1	0	1	0	1	1	0	0	0	0	0	1	0	0	5
d__Bacteria	k__norank_d__Bacteria	p__Proteobacteria	c__Gammaproteobacteria	o__WD260	f__norank_o__WD260	g__norank_f__norank_o__WD260	s__uncultured_bacterium_g__norank_f__norank_o__WD260	OTU1154	0	0	0	0	0	0	0	0	0	0	0	0	0	0	12	12
d__Bacteria	k__norank_d__Bacteria	p__Actinobacteriota	c__Actinobacteria	o__Frankiales	f__norank_o__Frankiales	g__norank_f__norank_o__Frankiales	s__uncultured_bacterium_g__norank_f__norank_o__Frankiales	OTU1112	0	0	41	8	0	0	0	5	1	1	0	0	71	27	19	173
d__Bacteria	k__norank_d__Bacteria	p__Acidobacteriota	c__Vicinamibacteria	o__Vicinamibacterales	f__Vicinamibacteraceae	g__Luteitalea	s__uncultured_Acidobacteria_bacterium_g__Luteitalea	OTU350	0	0	0	16	0	1	0	0	0	0	0	0	0	0	0	17
d__Bacteria	k__norank_d__Bacteria	p__Proteobacteria	c__Alphaproteobacteria	o__Rhizobiales	f__Beijerinckiaceae	g__Psychroglaciecola	s__uncultured_bacterium_g__Psychroglaciecola	OTU859	0	0	27	0	0	0	0	0	0	0	0	0	1	0	0	28
d__Bacteria	k__norank_d__Bacteria	p__Bacteroidota	c__Bacteroidia	o__Sphingobacteriales	f__Lentimicrobiaceae	g__norank_f__Lentimicrobiaceae	s__uncultured_bacterium_g__norank_f__Lentimicrobiaceae	OTU863	0	0	5	0	0	0	0	0	5	0	0	0	1	0	0	11
d__Bacteria	k__norank_d__Bacteria	p__Myxococcota	c__bacteriap25	o__norank_c__bacteriap25	f__norank_o__norank_c__bacteriap25	g__norank_f__norank_o__norank_c__bacteriap25	s__uncultured_Syntrophobacterales_bacterium_g__norank_f__norank	OTU872	0	0	0	0	0	0	0	0	0	0	0	0	7	0	0	7
d__Bacteria	k__norank_d__Bacteria	p__Bacteroidota	c__Bacteroidia	o__Flavobacteriales	f__Flavobacteriaceae	g__Myroides	s__Myroides_odoratus	OTU656	0	0	0	0	0	0	0	25	0	0	0	0	0	0	0	25
d__Bacteria	k__norank_d__Bacteria	p__Patescibacteria	c__Saccharimonadia	o__Saccharimonadales	f__norank_o__Saccharimonadales	g__norank_f__norank_o__Saccharimonadales	s__unclassified_g__norank_f__norank_o__Saccharimonadales	OTU128	0	0	0	4	0	0	0	0	0	0	0	0	0	0	0	4
d__Bacteria	k__norank_d__Bacteria	p__Proteobacteria	c__Gammaproteobacteria	o__Burkholderiales	f__Comamonadaceae	g__Ramlibacter	s__unclassified_g__Ramlibacter	OTU674	0	0	0	0	0	0	1	11	0	0	0	0	0	0	0	12
d__Bacteria	k__norank_d__Bacteria	p__Firmicutes	c__Bacilli	o__Lactobacillales	f__Leuconostocaceae	g__Leuconostoc	s__Leuconostoc_fallax	OTU610	0	0	0	23	0	0	20	2	0	0	0	0	0	0	0	45
d__Bacteria	k__norank_d__Bacteria	p__Firmicutes	c__Bacilli	o__Lactobacillales	f__Leuconostocaceae	g__Weissella	s__Weissella_cibaria	OTU1192	0	0	19	85	0	0	74	0	0	0	2	0	0	0	4	184
d__Bacteria	k__norank_d__Bacteria	p__Planctomycetota	c__Phycisphaerae	o__Phycisphaerales	f__Phycisphaeraceae	g__SM1A02	s__uncultured_bacterium_g__SM1A02	OTU503	0	0	0	3	0	2	0	0	0	0	0	0	0	0	0	5
d__Bacteria	k__norank_d__Bacteria	p__CK-2C2-2	c__norank_p__CK-2C2-2	o__norank_c__norank_p__CK-2C2-2	f__norank_o__norank_c__norank_p__CK-2C2-2	g__norank_f__norank_o__norank_c__norank_p__CK-2C2-2	s__unclassified_g__norank_f__norank_o__norank_c__norank_p__CK-2C2-2	OTU312	0	0	0	2	0	0	0	0	0	0	0	0	0	0	0	2
d__Bacteria	k__norank_d__Bacteria	p__Bacteroidota	c__Bacteroidia	o__Bacteroidales	f__Muribaculaceae	g__norank_f__Muribaculaceae	s__uncultured_bacterium_g__norank_f__Muribaculaceae	OTU801	1	0	0	0	0	0	0	0	0	0	1	0	0	0	0	2
d__Bacteria	k__norank_d__Bacteria	p__Chloroflexi	c__Anaerolineae	o__Caldilineales	f__Caldilineaceae	g__norank_f__Caldilineaceae	s__uncultured_bacterium_g__norank_f__Caldilineaceae	OTU192	0	0	0	4	0	0	0	0	0	0	0	0	0	0	0	4
d__Bacteria	k__norank_d__Bacteria	p__Bacteroidota	c__Bacteroidia	o__Bacteroidales	f__Muribaculaceae	g__norank_f__Muribaculaceae	s__uncultured_bacterium_g__norank_f__Muribaculaceae	OTU805	0	1	0	0	0	0	0	0	0	0	15	0	0	0	0	16
d__Bacteria	k__norank_d__Bacteria	p__Bacteroidota	c__Bacteroidia	o__Chitinophagales	f__Saprospiraceae	g__norank_f__Saprospiraceae	s__unclassified_g__norank_f__Saprospiraceae	OTU378	0	0	0	0	3	0	0	0	0	0	0	0	0	0	0	3
d__Bacteria	k__norank_d__Bacteria	p__Patescibacteria	c__Saccharimonadia	o__Saccharimonadales	f__Saccharimonadaceae	g__Candidatus_Saccharimonas	s__uncultured_bacterium_g__Candidatus_Saccharimonas	OTU990	0	0	0	0	1	0	1	8	0	0	0	0	0	87	0	97
d__Bacteria	k__norank_d__Bacteria	p__Actinobacteriota	c__Actinobacteria	o__KIST-JJY010	f__norank_o__KIST-JJY010	g__norank_f__norank_o__KIST-JJY010	s__uncultured_bacterium_g__norank_f__norank_o__KIST-JJY010	OTU313	0	0	0	7	0	0	0	0	0	0	0	0	0	0	0	7
d__Bacteria	k__norank_d__Bacteria	p__Proteobacteria	c__Gammaproteobacteria	o__Burkholderiales	f__Sutterellaceae	g__Parasutterella	s__uncultured_bacterium_g__Parasutterella	OTU794	0	1	0	0	0	0	0	0	0	0	3	0	0	0	0	4
d__Bacteria	k__norank_d__Bacteria	p__Proteobacteria	c__Alphaproteobacteria	o__Rhizobiales	f__Ancalomicrobiaceae	g__Ancalomicrobium	s__unclassified_g__Ancalomicrobium	OTU432	0	0	0	0	19	0	0	0	0	0	0	0	14	0	0	33
d__Bacteria	k__norank_d__Bacteria	p__Bacteroidota	c__Bacteroidia	o__Chitinophagales	f__Chitinophagaceae	g__Cnuella	s__uncultured_bacterium_g__Cnuella	OTU79	0	0	14	0	0	0	0	0	0	0	0	0	0	0	0	14
d__Bacteria	k__norank_d__Bacteria	p__Proteobacteria	c__Gammaproteobacteria	o__Competibacterales	f__Competibacteraceae	g__Candidatus_Competibacter	s__unclassified_g__Candidatus_Competibacter	OTU15	0	0	14	0	0	0	0	0	0	0	0	0	0	0	0	14
d__Bacteria	k__norank_d__Bacteria	p__Chloroflexi	c__Anaerolineae	o__Anaerolineales	f__Anaerolineaceae	g__norank_f__Anaerolineaceae	s__uncultured_soil_bacterium_g__norank_f__Anaerolineaceae	OTU331	0	0	0	5	0	0	0	0	0	0	0	0	0	0	0	5
d__Bacteria	k__norank_d__Bacteria	p__Proteobacteria	c__Alphaproteobacteria	o__Rhizobiales	f__Xanthobacteraceae	g__Xanthobacter	s__uncultured_bacterium_g__Xanthobacter	OTU725	0	0	29	0	0	0	0	68	0	0	0	0	1	0	0	98
d__Bacteria	k__norank_d__Bacteria	p__Bacteroidota	c__Bacteroidia	o__Bacteroidales	f__Bacteroidaceae	g__Bacteroides	s__Bacteroides_fragilis	OTU1080	0	0	0	0	0	0	0	0	0	0	0	0	0	0	18	18
d__Bacteria	k__norank_d__Bacteria	p__Actinobacteriota	c__Coriobacteriia	o__Coriobacteriales	f__Atopobiaceae	g__Coriobacteriaceae_UCG-002	s__uncultured_bacterium_g__Coriobacteriaceae_UCG-002	OTU787	0	1	0	0	0	0	0	0	0	1	0	0	0	0	0	2
d__Bacteria	k__norank_d__Bacteria	p__Proteobacteria	c__Alphaproteobacteria	o__Micavibrionales	f__norank_o__Micavibrionales	g__norank_f__norank_o__Micavibrionales	s__unclassified_g__norank_f__norank_o__Micavibrionales	OTU754	0	0	0	0	0	2	0	0	1	0	0	0	4	0	0	7
d__Bacteria	k__norank_d__Bacteria	p__Bacteroidota	c__Bacteroidia	o__Bacteroidales	f__Tannerellaceae	g__Macellibacteroides	s__uncultured_bacterium_g__Macellibacteroides	OTU1171	0	0	0	0	0	0	0	0	0	0	0	0	0	0	7	7
d__Bacteria	k__norank_d__Bacteria	p__NB1-j	c__norank_p__NB1-j	o__norank_c__norank_p__NB1-j	f__norank_o__norank_c__norank_p__NB1-j	g__norank_f__norank_o__norank_c__norank_p__NB1-j	s__unclassified_g__norank_f__norank_o__norank_c__norank_p__NB1-j	OTU256	0	0	0	6	0	0	0	0	0	0	0	0	0	0	0	6
d__Bacteria	k__norank_d__Bacteria	p__Bacteroidota	c__Bacteroidia	o__Bacteroidales	f__Muribaculaceae	g__norank_f__Muribaculaceae	s__uncultured_bacterium_g__norank_f__Muribaculaceae	OTU789	0	0	0	1	0	0	0	0	0	2	0	0	0	0	0	3
d__Bacteria	k__norank_d__Bacteria	p__Firmicutes	c__Clostridia	o__Clostridiales	f__Clostridiaceae	g__Clostridium_sensu_stricto_12	s__uncultured_bacterium_g__Clostridium_sensu_stricto_12	OTU711	0	0	0	0	0	3	0	7	0	0	0	0	0	0	0	10
d__Bacteria	k__norank_d__Bacteria	p__Proteobacteria	c__Gammaproteobacteria	o__Burkholderiales	f__Comamonadaceae	g__unclassified_f__Comamonadaceae	s__unclassified_f__Comamonadaceae	OTU448	0	0	0	0	25	1	0	0	0	0	0	0	0	0	0	26
d__Bacteria	k__norank_d__Bacteria	p__Bacteroidota	c__Bacteroidia	o__Chitinophagales	f__Saprospiraceae	g__norank_f__Saprospiraceae	s__uncultured_bacterium_g__norank_f__Saprospiraceae	OTU7	0	2	0	0	0	0	0	0	0	0	0	0	0	0	0	2
d__Bacteria	k__norank_d__Bacteria	p__Planctomycetota	c__Planctomycetes	o__Gemmatales	f__Gemmataceae	g__norank_f__Gemmataceae	s__uncultured_bacterium_g__norank_f__Gemmataceae	OTU105	0	0	0	8	0	0	0	0	0	0	0	0	0	0	0	8
d__Bacteria	k__norank_d__Bacteria	p__Proteobacteria	c__Alphaproteobacteria	o__Rhizobiales	f__Xanthobacteraceae	g__Rhodopseudomonas	s__unclassified_g__Rhodopseudomonas	OTU382	0	0	0	0	1	0	0	0	0	0	0	0	0	0	1	2
d__Bacteria	k__norank_d__Bacteria	p__Firmicutes	c__Bacilli	o__Lactobacillales	f__Lactobacillaceae	g__Lactobacillus	s__Lactobacillus_murinus	OTU954	4	0	1	0	32	0	1	7	0	0	76	0	1	1	0	123
d__Bacteria	k__norank_d__Bacteria	p__Proteobacteria	c__Alphaproteobacteria	o__Sphingomonadales	f__Sphingomonadaceae	g__Sphingomonas	s__unclassified_g__Sphingomonas	OTU720	0	0	0	5	1	0	3	21	1	0	0	0	7	9	5	52
d__Bacteria	k__norank_d__Bacteria	p__Patescibacteria	c__Parcubacteria	o__Candidatus_Wolfebacteria	f__norank_o__Candidatus_Wolfebacteria	g__norank_f__norank_o__Candidatus_Wolfebacteria	s__Candidatus_Wolfebacteria_bacterium_RIFCSPHIGHO2_01_FULL_48_22	OTU257	0	0	0	21	0	0	0	0	0	0	0	0	0	0	0	21
d__Bacteria	k__norank_d__Bacteria	p__Bacteroidota	c__Bacteroidia	o__Bacteroidales	f__Muribaculaceae	g__norank_f__Muribaculaceae	s__uncultured_bacterium_g__norank_f__Muribaculaceae	OTU1007	0	0	0	0	0	0	0	0	0	0	0	0	0	0	7	7
d__Bacteria	k__norank_d__Bacteria	p__Armatimonadota	c__norank_p__Armatimonadota	o__norank_c__norank_p__Armatimonadota	f__norank_o__norank_c__norank_p__Armatimonadota	g__norank_f__norank_o__norank_c__norank_p__Armatimonadota	s__uncultured_bacterium_SJA-171	OTU963	0	0	0	0	0	0	0	0	0	0	0	0	0	1	0	1
d__Bacteria	k__norank_d__Bacteria	p__Bacteroidota	c__Bacteroidia	o__Sphingobacteriales	f__Lentimicrobiaceae	g__Lentimicrobium	s__unclassified_g__Lentimicrobium	OTU458	0	0	0	0	0	2	0	0	0	0	0	0	0	0	0	2
d__Bacteria	k__norank_d__Bacteria	p__WPS-2	c__norank_p__WPS-2	o__norank_c__norank_p__WPS-2	f__norank_o__norank_c__norank_p__WPS-2	g__norank_f__norank_o__norank_c__norank_p__WPS-2	s__Burkholderiales_bacterium_Beta_02	OTU454	0	0	0	8	0	5	0	0	0	0	0	0	0	0	0	13
d__Bacteria	k__norank_d__Bacteria	p__Proteobacteria	c__Alphaproteobacteria	o__Caulobacterales	f__Caulobacteraceae	g__PMMR1	s__uncultured_bacterium_g__PMMR1	OTU758	0	0	0	0	0	0	0	0	3	0	0	0	2	6	0	11
d__Bacteria	k__norank_d__Bacteria	p__Proteobacteria	c__Gammaproteobacteria	o__Pseudomonadales	f__Moraxellaceae	g__Acinetobacter	s__Acinetobacter_sp._SWBY1	OTU846	0	0	0	3	0	0	0	0	0	0	0	0	3	0	0	6
d__Bacteria	k__norank_d__Bacteria	p__Spirochaetota	c__MVP-15	o__norank_c__MVP-15	f__norank_o__norank_c__MVP-15	g__norank_f__norank_o__norank_c__MVP-15	s__uncultured_bacterium_g__norank_f__norank_o__norank_c__MVP-15	OTU158	0	0	0	2	0	0	0	0	0	0	0	0	0	0	0	2
d__Bacteria	k__norank_d__Bacteria	p__Proteobacteria	c__Gammaproteobacteria	o__Competibacterales	f__Competibacteraceae	g__Candidatus_Competibacter	s__uncultured_bacterium_g__Candidatus_Competibacter	OTU381	0	0	0	0	2	0	0	0	0	0	0	0	0	0	0	2
d__Bacteria	k__norank_d__Bacteria	p__Proteobacteria	c__Gammaproteobacteria	o__Burkholderiales	f__Nitrosomonadaceae	g__MND1	s__unclassified_g__MND1	OTU399	0	0	0	0	56	0	0	0	0	0	0	0	0	0	0	56
d__Bacteria	k__norank_d__Bacteria	p__Proteobacteria	c__Gammaproteobacteria	o__Burkholderiales	f__Burkholderiaceae	g__Burkholderia-Caballeronia-Paraburkholderia	s__Paraburkholderia_fungorum	OTU1055	0	0	0	0	0	0	0	0	0	0	0	0	13	0	3	16
d__Bacteria	k__norank_d__Bacteria	p__Firmicutes	c__Bacilli	o__Lactobacillales	f__Lactobacillaceae	g__Lactobacillus	s__Lactobacillus_camelliae	OTU234	0	0	0	2	0	0	0	0	0	0	0	0	0	0	0	2
d__Bacteria	k__norank_d__Bacteria	p__Firmicutes	c__Clostridia	o__Oscillospirales	f__Oscillospiraceae	g__UCG-005	s__uncultured_bacterium_g__UCG-005	OTU698	0	0	0	0	0	0	0	10	0	0	0	0	0	1	0	11
d__Bacteria	k__norank_d__Bacteria	p__Bdellovibrionota	c__Oligoflexia	o__Oligoflexales	f__norank_o__Oligoflexales	g__norank_f__norank_o__Oligoflexales	s__unclassified_g__norank_f__norank_o__Oligoflexales	OTU303	0	0	0	4	0	0	0	0	0	0	0	0	0	0	0	4
d__Bacteria	k__norank_d__Bacteria	p__Firmicutes	c__Clostridia	o__Peptostreptococcales-Tissierellales	f__norank_o__Peptostreptococcales-Tissierellales	g__Anaerococcus	s__Anaerococcus_prevotii_DSM_20548	OTU417	0	0	0	0	95	0	0	0	0	0	0	0	0	0	0	95
d__Bacteria	k__norank_d__Bacteria	p__Myxococcota	c__Polyangia	o__Nannocystales	f__Nannocystaceae	g__Nannocystis	s__unclassified_g__Nannocystis	OTU972	0	0	0	0	0	0	0	0	0	0	0	0	0	19	0	19
d__Bacteria	k__norank_d__Bacteria	p__Proteobacteria	c__Gammaproteobacteria	o__Burkholderiales	f__Comamonadaceae	g__unclassified_f__Comamonadaceae	s__unclassified_f__Comamonadaceae	OTU1178	0	0	120	1	15	2	7	29	0	0	0	0	14	7	16	211
d__Bacteria	k__norank_d__Bacteria	p__Acidobacteriota	c__Holophagae	o__Subgroup_7	f__norank_o__Subgroup_7	g__norank_f__norank_o__Subgroup_7	s__uncultured_bacterium_SJA-36	OTU1040	0	0	0	43	0	3	0	0	0	0	0	0	0	0	4	50
d__Bacteria	k__norank_d__Bacteria	p__Actinobacteriota	c__Actinobacteria	o__Pseudonocardiales	f__Pseudonocardiaceae	g__Pseudonocardia	s__uncultured_bacterium_g__Pseudonocardia	OTU975	0	0	0	0	0	0	0	0	0	1	0	0	0	8	0	9
d__Bacteria	k__norank_d__Bacteria	p__Proteobacteria	c__Gammaproteobacteria	o__Burkholderiales	f__Rhodocyclaceae	g__Denitratisoma	s__uncultured_bacterium_g__Denitratisoma	OTU557	0	0	1	99	0	5	1	1	0	0	0	0	0	0	0	107
d__Bacteria	k__norank_d__Bacteria	p__Patescibacteria	c__Saccharimonadia	o__Saccharimonadales	f__norank_o__Saccharimonadales	g__norank_f__norank_o__Saccharimonadales	s__unclassified_g__norank_f__norank_o__Saccharimonadales	OTU1038	0	0	78	1	63	3	0	17	21	0	0	0	37	152	20	392
d__Bacteria	k__norank_d__Bacteria	p__Proteobacteria	c__Alphaproteobacteria	o__Rhizobiales	f__Rhizobiales_Incertae_Sedis	g__Bauldia	s__unclassified_g__Bauldia	OTU1058	0	0	0	0	0	0	0	0	0	0	0	0	0	0	38	38
d__Bacteria	k__norank_d__Bacteria	p__Bacteroidota	c__Bacteroidia	o__Sphingobacteriales	f__NS11-12_marine_group	g__norank_f__NS11-12_marine_group	s__unclassified_g__norank_f__NS11-12_marine_group	OTU690	0	0	0	0	0	0	0	4	0	0	0	0	0	0	0	4
d__Bacteria	k__norank_d__Bacteria	p__Firmicutes	c__Clostridia	o__Lachnospirales	f__Lachnospiraceae	g__Lachnospiraceae_NK3A20_group	s__uncultured_rumen_bacterium_g__Lachnospiraceae_NK3A20_group	OTU827	0	0	0	0	0	0	0	7	0	0	0	0	7	0	0	14
d__Bacteria	k__norank_d__Bacteria	p__unclassified_k__norank_d__Bacteria	c__unclassified_k__norank_d__Bacteria	o__unclassified_k__norank_d__Bacteria	f__unclassified_k__norank_d__Bacteria	g__unclassified_k__norank_d__Bacteria	s__unclassified_k__norank_d__Bacteria	OTU22	0	0	2	0	0	0	0	0	0	0	0	0	0	0	0	2
d__Bacteria	k__norank_d__Bacteria	p__Desulfobacterota	c__Desulfovibrionia	o__Desulfovibrionales	f__Desulfovibrionaceae	g__Desulfovibrio	s__unclassified_g__Desulfovibrio	OTU276	0	0	0	2	0	0	0	0	0	0	0	0	0	0	0	2
d__Bacteria	k__norank_d__Bacteria	p__Bacteroidota	c__Bacteroidia	o__Chitinophagales	f__Chitinophagaceae	g__Ferruginibacter	s__unclassified_g__Ferruginibacter	OTU891	0	0	0	0	0	0	0	0	2	0	0	0	0	8	0	10
d__Bacteria	k__norank_d__Bacteria	p__Firmicutes	c__Clostridia	o__Christensenellales	f__Christensenellaceae	g__Christensenellaceae_R-7_group	s__uncultured_rumen_bacterium_g__Christensenellaceae_R-7_group	OTU664	0	0	0	0	0	0	0	41	0	0	0	0	0	0	0	41
d__Bacteria	k__norank_d__Bacteria	p__Armatimonadota	c__Fimbriimonadia	o__Fimbriimonadales	f__norank_o__Fimbriimonadales	g__norank_f__norank_o__Fimbriimonadales	s__uncultured_anaerobic_ammonium-oxidizing_bacterium_g__norank_f__norank_o__Fimbriimonadales	OTU561	0	0	0	14	0	7	0	0	0	0	0	0	0	0	0	21
d__Bacteria	k__norank_d__Bacteria	p__Bacteroidota	c__Bacteroidia	o__Bacteroidetes_VC2.1_Bac22	f__norank_o__Bacteroidetes_VC2.1_Bac22	g__norank_f__norank_o__Bacteroidetes_VC2.1_Bac22	s__unclassified_g__norank_f__norank_o__Bacteroidetes_VC2.1_Bac22	OTU1131	0	0	0	0	0	0	0	0	0	0	0	0	0	0	7	7
d__Bacteria	k__norank_d__Bacteria	p__Proteobacteria	c__Alphaproteobacteria	o__Micavibrionales	f__Micavibrionaceae	g__norank_f__Micavibrionaceae	s__uncultured_bacterium_g__norank_f__Micavibrionaceae	OTU749	0	0	0	0	0	0	0	0	1	0	0	0	0	0	0	1
d__Bacteria	k__norank_d__Bacteria	p__Chloroflexi	c__Chloroflexia	o__Thermomicrobiales	f__JG30-KF-CM45	g__norank_f__JG30-KF-CM45	s__uncultured_bacterium_g__norank_f__JG30-KF-CM45	OTU47	0	0	4	2	0	0	0	0	0	0	0	0	0	0	0	6
d__Bacteria	k__norank_d__Bacteria	p__Proteobacteria	c__Gammaproteobacteria	o__Burkholderiales	f__Burkholderiaceae	g__Limnobacter	s__uncultured_bacterium_g__Limnobacter	OTU213	0	0	0	1	0	0	0	0	0	0	0	0	0	0	0	1
d__Bacteria	k__norank_d__Bacteria	p__Bacteroidota	c__Bacteroidia	o__Bacteroidales	f__Rikenellaceae	g__DMER64	s__uncultured_bacterium_g__DMER64	OTU1018	0	0	0	0	0	0	0	0	0	0	0	0	0	0	4	4
d__Bacteria	k__norank_d__Bacteria	p__Proteobacteria	c__Gammaproteobacteria	o__Burkholderiales	f__Burkholderiaceae	g__Ralstonia	s__Ralstonia_pickettii	OTU869	0	0	13	0	0	0	0	0	0	0	0	0	27	0	0	40
d__Bacteria	k__norank_d__Bacteria	p__Proteobacteria	c__Alphaproteobacteria	o__Rhizobiales	f__Amb-16S-1323	g__norank_f__Amb-16S-1323	s__uncultured_bacterium_g__norank_f__Amb-16S-1323	OTU30	0	0	37	0	0	0	0	0	0	0	0	0	0	0	0	37
d__Bacteria	k__norank_d__Bacteria	p__Firmicutes	c__Clostridia	o__norank_c__Clostridia	f__Hungateiclostridiaceae	g__unclassified_f__Hungateiclostridiaceae	s__unclassified_f__Hungateiclostridiaceae	OTU148	0	0	0	2	0	0	0	0	0	0	0	0	0	0	0	2
d__Bacteria	k__norank_d__Bacteria	p__Actinobacteriota	c__Actinobacteria	o__Corynebacteriales	f__Mycobacteriaceae	g__Mycobacterium	s__unclassified_g__Mycobacterium	OTU998	0	0	0	0	0	0	0	0	0	0	0	0	0	3	0	3
d__Bacteria	k__norank_d__Bacteria	p__Firmicutes	c__Bacilli	o__Paenibacillales	f__Paenibacillaceae	g__Paenibacillus	s__Paenibacillus_larvae_g__Paenibacillus	OTU416	0	0	0	0	13	0	0	0	0	0	0	0	0	0	0	13
d__Bacteria	k__norank_d__Bacteria	p__Firmicutes	c__Clostridia	o__Lachnospirales	f__Lachnospiraceae	g__Eubacterium_hallii_group	s__Eubacterium_hallii_g__Eubacterium_hallii_group	OTU407	1	0	1	1	63	0	0	1	0	0	0	0	0	0	0	67
d__Bacteria	k__norank_d__Bacteria	p__Gemmatimonadota	c__Gemmatimonadetes	o__Gemmatimonadales	f__Gemmatimonadaceae	g__norank_f__Gemmatimonadaceae	s__uncultured_Alphaproteobacteria_bacterium_g__norank_f__Gemmatimonadaceae	OTU317	0	0	0	16	0	0	0	0	0	0	0	0	0	0	0	16
d__Bacteria	k__norank_d__Bacteria	p__Proteobacteria	c__Gammaproteobacteria	o__Enterobacterales	f__Morganellaceae	g__Proteus	s__Proteus_vulgaris_g__Proteus	OTU800	0	0	0	0	0	0	0	0	0	0	23	0	0	0	0	23
d__Bacteria	k__norank_d__Bacteria	p__Actinobacteriota	c__Actinobacteria	o__Corynebacteriales	f__Mycobacteriaceae	g__Mycobacterium	s__unclassified_g__Mycobacterium	OTU361	0	0	18	1	2	0	4	4	17	0	0	0	26	15	0	87
d__Bacteria	k__norank_d__Bacteria	p__Patescibacteria	c__Saccharimonadia	o__Saccharimonadales	f__norank_o__Saccharimonadales	g__norank_f__norank_o__Saccharimonadales	s__uncultured_bacterium_g__norank_f__norank_o__Saccharimonadales	OTU680	0	0	12	17	0	0	0	65	2	0	0	0	0	0	0	96
d__Bacteria	k__norank_d__Bacteria	p__Actinobacteriota	c__Acidimicrobiia	o__Microtrichales	f__norank_o__Microtrichales	g__norank_f__norank_o__Microtrichales	s__unclassified_g__norank_f__norank_o__Microtrichales	OTU908	0	0	0	0	0	0	0	0	0	0	0	0	0	4	0	4
d__Bacteria	k__norank_d__Bacteria	p__Actinobacteriota	c__Actinobacteria	o__Actinomycetales	f__Actinomycetaceae	g__Actinomyces	s__metagenome_g__Actinomyces	OTU1049	0	0	0	0	0	0	0	0	0	0	0	0	0	0	8	8
d__Bacteria	k__norank_d__Bacteria	p__Bacteroidota	c__Bacteroidia	o__Chitinophagales	f__Chitinophagaceae	g__Aurantisolimonas	s__uncultured_bacterium_g__Aurantisolimonas	OTU756	0	0	0	0	0	0	0	0	1	0	0	0	0	0	0	1
d__Bacteria	k__norank_d__Bacteria	p__Bacteroidota	c__Bacteroidia	o__Bacteroidales	f__Bacteroidaceae	g__Bacteroides	s__Bacteroides_graminisolvens	OTU1054	0	0	0	0	0	2	0	0	0	0	0	0	0	0	1	3
d__Bacteria	k__norank_d__Bacteria	p__Acidobacteriota	c__Thermoanaerobaculia	o__Thermoanaerobaculales	f__Thermoanaerobaculaceae	g__Thermoanaerobaculum	s__unclassified_g__Thermoanaerobaculum	OTU1168	0	0	0	93	0	5	0	0	0	0	0	0	0	0	7	105
d__Bacteria	k__norank_d__Bacteria	p__Chloroflexi	c__Anaerolineae	o__unclassified_c__Anaerolineae	f__unclassified_c__Anaerolineae	g__unclassified_c__Anaerolineae	s__unclassified_c__Anaerolineae	OTU235	0	0	0	2	0	0	0	0	0	0	0	0	0	0	0	2
d__Bacteria	k__norank_d__Bacteria	p__Firmicutes	c__Clostridia	o__Clostridia_UCG-014	f__norank_o__Clostridia_UCG-014	g__norank_f__norank_o__Clostridia_UCG-014	s__unidentified_rumen_bacterium_JW32	OTU697	0	0	0	0	0	1	0	3	0	0	0	0	0	0	0	4
d__Bacteria	k__norank_d__Bacteria	p__Bacteroidota	c__Bacteroidia	o__Cytophagales	f__Hymenobacteraceae	g__Pontibacter	s__unclassified_g__Pontibacter	OTU685	0	0	0	0	0	0	0	16	0	0	0	0	0	0	0	16
d__Bacteria	k__norank_d__Bacteria	p__Bacteroidota	c__Bacteroidia	o__Chitinophagales	f__Saprospiraceae	g__norank_f__Saprospiraceae	s__uncultured_Saprospiraceae_bacterium_g__norank	OTU364	0	0	0	0	7	0	0	0	0	0	0	0	0	0	0	7
d__Bacteria	k__norank_d__Bacteria	p__Gemmatimonadota	c__Gemmatimonadetes	o__Gemmatimonadales	f__Gemmatimonadaceae	g__norank_f__Gemmatimonadaceae	s__unclassified_g__norank_f__Gemmatimonadaceae	OTU42	0	0	22	0	0	0	0	0	0	0	0	0	0	0	0	22
d__Bacteria	k__norank_d__Bacteria	p__Proteobacteria	c__Gammaproteobacteria	o__Pseudomonadales	f__Pseudomonadaceae	g__Pseudomonas	s__Pseudomonas_aeruginosa_g__Pseudomonas	OTU1116	0	0	1994	227	1259	61	142	2068	118	0	0	1	1738	1909	1759	11276
d__Bacteria	k__norank_d__Bacteria	p__Proteobacteria	c__Gammaproteobacteria	o__Burkholderiales	f__Comamonadaceae	g__Pelomonas	s__uncultured_bacterium_g__Pelomonas	OTU775	0	0	0	1	0	0	0	0	0	0	0	0	0	0	0	1
d__Bacteria	k__norank_d__Bacteria	p__Proteobacteria	c__Gammaproteobacteria	o__Xanthomonadales	f__Xanthomonadaceae	g__Luteimonas	s__Xanthomonas_sp._NBRC_14591	OTU1134	0	0	0	0	0	0	0	0	0	0	0	0	0	0	3	3
d__Bacteria	k__norank_d__Bacteria	p__Firmicutes	c__Clostridia	o__Clostridiales	f__Clostridiaceae	g__Proteiniclasticum	s__uncultured_bacterium_g__Proteiniclasticum	OTU724	0	0	0	0	0	0	0	15	0	0	0	0	0	0	0	15
d__Bacteria	k__norank_d__Bacteria	p__Patescibacteria	c__Saccharimonadia	o__Saccharimonadales	f__LWQ8	g__norank_f__LWQ8	s__uncultured_bacterium_g__norank_f__LWQ8	OTU1114	0	0	0	0	0	2	0	0	0	0	0	0	3	0	24	29
d__Bacteria	k__norank_d__Bacteria	p__Acidobacteriota	c__Vicinamibacteria	o__Subgroup_17	f__norank_o__Subgroup_17	g__norank_f__norank_o__Subgroup_17	s__uncultured_soil_bacterium_g__norank_f__norank_o__Subgroup_17	OTU223	0	0	0	6	0	0	0	0	0	0	0	0	0	0	0	6
d__Bacteria	k__norank_d__Bacteria	p__Proteobacteria	c__Alphaproteobacteria	o__Rhizobiales	f__Beijerinckiaceae	g__unclassified_f__Beijerinckiaceae	s__unclassified_f__Beijerinckiaceae	OTU821	0	0	5	0	0	0	0	0	1	0	0	0	31	0	0	37
d__Bacteria	k__norank_d__Bacteria	p__Proteobacteria	c__Alphaproteobacteria	o__Caulobacterales	f__Caulobacteraceae	g__Brevundimonas	s__Brevundimonas_vesicularis	OTU1124	0	0	33	1	0	0	1	2	0	0	0	0	10	11	77	135
d__Bacteria	k__norank_d__Bacteria	p__Proteobacteria	c__Gammaproteobacteria	o__Xanthomonadales	f__Xanthomonadaceae	g__Xanthomonas	s__unclassified_g__Xanthomonas	OTU706	0	0	0	0	6	0	0	18	0	0	0	0	0	6	0	30
d__Bacteria	k__norank_d__Bacteria	p__Chloroflexi	c__Chloroflexia	o__Kallotenuales	f__AKIW781	g__norank_f__AKIW781	s__unclassified_g__norank_f__AKIW781	OTU925	0	0	0	0	0	0	0	0	0	0	0	0	0	1	0	1
d__Bacteria	k__norank_d__Bacteria	p__Actinobacteriota	c__Thermoleophilia	o__Solirubrobacterales	f__Solirubrobacteraceae	g__Conexibacter	s__unclassified_g__Conexibacter	OTU498	0	0	13	0	0	1	0	0	0	0	0	0	5	0	0	19
d__Bacteria	k__norank_d__Bacteria	p__Proteobacteria	c__Gammaproteobacteria	o__Acidiferrobacterales	f__Acidiferrobacteraceae	g__Sulfurifustis	s__uncultured_proteobacterium_g__Sulfurifustis	OTU246	0	0	0	7	0	0	0	0	0	0	0	0	0	0	0	7
d__Bacteria	k__norank_d__Bacteria	p__Firmicutes	c__Clostridia	o__Clostridiales	f__Caloramatoraceae	g__Fonticella	s__uncultured_bacterium_g__Fonticella	OTU60	0	0	13	0	0	0	0	0	0	0	0	0	0	0	0	13
d__Bacteria	k__norank_d__Bacteria	p__Bdellovibrionota	c__Oligoflexia	o__Oligoflexales	f__norank_o__Oligoflexales	g__norank_f__norank_o__Oligoflexales	s__unclassified_g__norank_f__norank_o__Oligoflexales	OTU153	0	0	0	2	0	0	0	0	0	0	0	0	0	0	0	2
d__Bacteria	k__norank_d__Bacteria	p__Proteobacteria	c__Alphaproteobacteria	o__Rickettsiales	f__SM2D12	g__norank_f__SM2D12	s__uncultured_bacterium_g__norank_f__SM2D12	OTU1215	0	0	0	0	0	0	0	0	0	0	0	0	0	0	7	7
d__Bacteria	k__norank_d__Bacteria	p__Actinobacteriota	c__Actinobacteria	o__Catenulisporales	f__Actinospicaceae	g__Actinospica	s__unclassified_g__Actinospica	OTU513	0	0	1	0	0	1	0	0	0	0	0	0	0	0	0	2
d__Bacteria	k__norank_d__Bacteria	p__Proteobacteria	c__Alphaproteobacteria	o__Rhodobacterales	f__Rhodobacteraceae	g__Defluviimonas	s__unclassified_g__Defluviimonas	OTU248	0	0	2	1	0	0	0	0	1	0	0	0	0	0	0	4
d__Bacteria	k__norank_d__Bacteria	p__Chloroflexi	c__Anaerolineae	o__Caldilineales	f__Caldilineaceae	g__norank_f__Caldilineaceae	s__uncultured_Anaerolineaceae_bacterium_g__norank_f__Caldilineaceae	OTU368	0	0	0	1	50	3	0	0	0	0	0	0	0	0	0	54
d__Bacteria	k__norank_d__Bacteria	p__Proteobacteria	c__Gammaproteobacteria	o__Pseudomonadales	f__Pseudomonadaceae	g__Pseudomonas	s__unclassified_g__Pseudomonas	OTU472	0	0	0	0	0	2	1	3	0	0	0	0	0	0	5	11
d__Bacteria	k__norank_d__Bacteria	p__Bacteroidota	c__SJA-28	o__norank_c__SJA-28	f__norank_o__norank_c__SJA-28	g__norank_f__norank_o__norank_c__SJA-28	s__Chlorobi_bacterium_OLB5	OTU255	0	0	0	12	0	1	0	0	0	0	0	0	0	0	0	13
d__Bacteria	k__norank_d__Bacteria	p__Actinobacteriota	c__Actinobacteria	o__Propionibacteriales	f__Nocardioidaceae	g__Nocardioides	s__unclassified_g__Nocardioides	OTU369	0	0	0	1	73	0	0	0	0	0	0	0	0	0	0	74
d__Bacteria	k__norank_d__Bacteria	p__Firmicutes	c__Clostridia	o__Clostridia_UCG-014	f__norank_o__Clostridia_UCG-014	g__norank_f__norank_o__Clostridia_UCG-014	s__unclassified_g__norank_f__norank_o__Clostridia_UCG-014	OTU613	0	0	0	0	0	0	6	0	0	0	0	0	0	0	0	6
d__Bacteria	k__norank_d__Bacteria	p__Firmicutes	c__Bacilli	o__Lactobacillales	f__Lactobacillaceae	g__Pediococcus	s__Pediococcus_pentosaceus_g__Pediococcus	OTU650	0	0	0	82	0	0	12	0	0	0	0	0	0	0	0	94
d__Bacteria	k__norank_d__Bacteria	p__Patescibacteria	c__Saccharimonadia	o__Saccharimonadales	f__norank_o__Saccharimonadales	g__norank_f__norank_o__Saccharimonadales	s__uncultured_bacterium_g__norank_f__norank_o__Saccharimonadales	OTU262	0	0	0	2	0	0	0	0	0	0	0	0	0	0	0	2
d__Bacteria	k__norank_d__Bacteria	p__Proteobacteria	c__Alphaproteobacteria	o__Sphingomonadales	f__Sphingomonadaceae	g__Sphingomonas	s__Sphingomonas_leidyi	OTU1100	0	0	21	0	0	0	0	1	0	0	0	0	4	0	54	80
d__Bacteria	k__norank_d__Bacteria	p__Firmicutes	c__Negativicutes	o__Veillonellales-Selenomonadales	f__Sporomusaceae	g__norank_f__Sporomusaceae	s__uncultured_bacterium_g__norank_f__Sporomusaceae	OTU1186	0	0	5	17	0	187	4	33	0	0	0	0	9	43	46	344
d__Bacteria	k__norank_d__Bacteria	p__unclassified_k__norank_d__Bacteria	c__unclassified_k__norank_d__Bacteria	o__unclassified_k__norank_d__Bacteria	f__unclassified_k__norank_d__Bacteria	g__unclassified_k__norank_d__Bacteria	s__unclassified_k__norank_d__Bacteria	OTU283	0	0	0	37	0	0	0	21	0	0	0	0	0	0	0	58
d__Bacteria	k__norank_d__Bacteria	p__Firmicutes	c__Negativicutes	o__Veillonellales-Selenomonadales	f__Veillonellaceae	g__Veillonella	s__unclassified_g__Veillonella	OTU893	0	0	0	0	0	0	0	0	0	0	0	0	0	87	0	87
d__Bacteria	k__norank_d__Bacteria	p__Armatimonadota	c__Fimbriimonadia	o__Fimbriimonadales	f__norank_o__Fimbriimonadales	g__norank_f__norank_o__Fimbriimonadales	s__uncultured_bacterium_g__norank_f__norank_o__Fimbriimonadales	OTU266	0	0	0	1	0	0	0	0	0	0	0	0	0	0	0	1
d__Bacteria	k__norank_d__Bacteria	p__Proteobacteria	c__Gammaproteobacteria	o__Pseudomonadales	f__Pseudomonadaceae	g__Pseudomonas	s__unclassified_g__Pseudomonas	OTU409	0	1	40	0	12	0	1	0	2	0	0	0	30	0	0	86
d__Bacteria	k__norank_d__Bacteria	p__Firmicutes	c__Bacilli	o__Lactobacillales	f__Streptococcaceae	g__Lactococcus	s__unclassified_g__Lactococcus	OTU634	0	0	25	0	14	1	2	60	0	0	0	0	60	0	0	162
d__Bacteria	k__norank_d__Bacteria	p__Actinobacteriota	c__Actinobacteria	o__Propionibacteriales	f__Propionibacteriaceae	g__Raineyella	s__uncultured_bacterium_g__Raineyella	OTU396	0	0	0	0	50	0	0	1	0	0	0	0	3	0	0	54
d__Bacteria	k__norank_d__Bacteria	p__Firmicutes	c__Clostridia	o__Christensenellales	f__Christensenellaceae	g__Christensenellaceae_R-7_group	s__unclassified_g__Christensenellaceae_R-7_group	OTU845	0	0	0	0	0	0	0	0	0	0	0	0	2	0	1	3
d__Bacteria	k__norank_d__Bacteria	p__Acidobacteriota	c__Vicinamibacteria	o__Vicinamibacterales	f__norank_o__Vicinamibacterales	g__norank_f__norank_o__Vicinamibacterales	s__unclassified_g__norank_f__norank_o__Vicinamibacterales	OTU992	0	0	0	0	0	0	0	0	0	0	0	0	0	3	0	3
d__Bacteria	k__norank_d__Bacteria	p__Proteobacteria	c__Gammaproteobacteria	o__Burkholderiales	f__Neisseriaceae	g__Neisseria	s__Neisseria_mucosa	OTU997	0	0	0	0	0	1	0	2	0	0	0	0	0	3	0	6
d__Bacteria	k__norank_d__Bacteria	p__Bacteroidota	c__Bacteroidia	o__Sphingobacteriales	f__Lentimicrobiaceae	g__Lentimicrobium	s__uncultured_bacterium_g__Lentimicrobium	OTU134	0	0	0	4	0	0	0	0	0	0	0	0	0	0	0	4
d__Bacteria	k__norank_d__Bacteria	p__Actinobacteriota	c__Actinobacteria	o__Pseudonocardiales	f__Pseudonocardiaceae	g__Saccharopolyspora	s__uncultured_bacterium_g__Saccharopolyspora	OTU46	0	0	8	0	0	0	0	0	0	0	0	0	0	0	0	8
d__Bacteria	k__norank_d__Bacteria	p__Patescibacteria	c__Parcubacteria	o__Candidatus_Jorgensenbacteria	f__norank_o__Candidatus_Jorgensenbacteria	g__norank_f__norank_o__Candidatus_Jorgensenbacteria	s__Candidatus_Jorgensenbacteria_bacterium_GW2011_GWA1_48_11	OTU584	0	0	0	0	0	0	2	0	0	0	0	0	0	0	0	2
d__Bacteria	k__norank_d__Bacteria	p__Chloroflexi	c__Anaerolineae	o__Anaerolineales	f__Anaerolineaceae	g__norank_f__Anaerolineaceae	s__uncultured_prokaryote_g__norank_f__Anaerolineaceae	OTU544	0	0	0	51	0	1	0	0	0	0	0	0	0	0	0	52
d__Bacteria	k__norank_d__Bacteria	p__Chloroflexi	c__Anaerolineae	o__Anaerolineales	f__Anaerolineaceae	g__norank_f__Anaerolineaceae	s__uncultured_bacterium_UASB_TL84	OTU608	0	0	0	10	0	4	3	0	0	0	0	0	0	0	0	17
d__Bacteria	k__norank_d__Bacteria	p__Firmicutes	c__Clostridia	o__Clostridiales	f__Caloramatoraceae	g__unclassified_f__Caloramatoraceae	s__unclassified_f__Caloramatoraceae	OTU834	0	0	0	1	0	0	0	0	0	0	0	0	4	0	0	5
d__Bacteria	k__norank_d__Bacteria	p__Bacteroidota	c__Bacteroidia	o__Cytophagales	f__Cyclobacteriaceae	g__Algoriphagus	s__uncultured_Hongiella_sp.	OTU643	0	0	0	0	0	0	11	0	0	0	0	0	0	0	0	11
d__Bacteria	k__norank_d__Bacteria	p__Actinobacteriota	c__Actinobacteria	o__Frankiales	f__Geodermatophilaceae	g__Blastococcus	s__unclassified_g__Blastococcus	OTU1219	0	0	367	36	306	8	39	245	51	0	0	0	182	139	418	1791
d__Bacteria	k__norank_d__Bacteria	p__Firmicutes	c__Clostridia	o__Peptococcales	f__Peptococcaceae	g__norank_f__Peptococcaceae	s__uncultured_bacterium_g__norank_f__Peptococcaceae	OTU490	0	0	0	0	0	4	0	0	0	0	0	0	0	0	0	4
d__Bacteria	k__norank_d__Bacteria	p__Desulfobacterota	c__Desulfomonilia	o__Desulfomonilales	f__Desulfomonilaceae	g__Desulfomonile	s__uncultured_bacterium_g__Desulfomonile	OTU493	0	0	0	6	0	6	0	0	0	0	0	0	0	0	0	12
d__Bacteria	k__norank_d__Bacteria	p__Chloroflexi	c__Chloroflexia	o__Thermomicrobiales	f__JG30-KF-CM45	g__norank_f__JG30-KF-CM45	s__unclassified_g__norank_f__JG30-KF-CM45	OTU753	0	0	0	0	9	0	0	0	1	0	0	0	0	0	0	10
d__Bacteria	k__norank_d__Bacteria	p__Chloroflexi	c__Anaerolineae	o__Anaerolineales	f__Anaerolineaceae	g__norank_f__Anaerolineaceae	s__uncultured_Anaerolineaceae_bacterium_g__norank_f__Anaerolineaceae	OTU280	0	0	0	4	0	0	0	0	0	0	0	0	0	0	0	4
d__Bacteria	k__norank_d__Bacteria	p__Firmicutes	c__Clostridia	o__Peptococcales	f__Peptococcaceae	g__Peptococcus	s__uncultured_bacterium_g__Peptococcus	OTU589	0	0	0	0	0	0	7	0	0	0	0	0	0	0	0	7
d__Bacteria	k__norank_d__Bacteria	p__Bacteroidota	c__Bacteroidia	o__Chitinophagales	f__Chitinophagaceae	g__Chitinophaga	s__Chitinophaga_skermanii	OTU392	0	0	0	0	2	0	0	0	0	0	0	0	0	0	0	2
d__Bacteria	k__norank_d__Bacteria	p__Cyanobacteria	c__Sericytochromatia	o__norank_c__Sericytochromatia	f__norank_o__norank_c__Sericytochromatia	g__norank_f__norank_o__norank_c__Sericytochromatia	s__uncultured_bacterium_g__norank_f__norank_o__norank_c__Sericytochromatia	OTU227	0	0	0	1	0	0	0	0	0	0	0	0	0	0	0	1
d__Bacteria	k__norank_d__Bacteria	p__Patescibacteria	c__Parcubacteria	o__unclassified_c__Parcubacteria	f__unclassified_c__Parcubacteria	g__unclassified_c__Parcubacteria	s__unclassified_c__Parcubacteria	OTU252	0	0	0	2	0	0	0	0	0	0	0	0	0	0	0	2
d__Bacteria	k__norank_d__Bacteria	p__Proteobacteria	c__Alphaproteobacteria	o__Rickettsiales	f__Anaplasmataceae	g__Wolbachia	s__uncultured_Alphaproteobacteria_bacterium_g__Wolbachia	OTU750	0	0	0	0	0	0	0	0	1	0	0	0	0	0	0	1
d__Bacteria	k__norank_d__Bacteria	p__Chloroflexi	c__KD4-96	o__norank_c__KD4-96	f__norank_o__norank_c__KD4-96	g__norank_f__norank_o__norank_c__KD4-96	s__unclassified_g__norank_f__norank_o__norank_c__KD4-96	OTU862	0	0	0	1	0	0	1	0	0	0	1	0	2	0	0	5
d__Bacteria	k__norank_d__Bacteria	p__Chloroflexi	c__Anaerolineae	o__SBR1031	f__norank_o__SBR1031	g__norank_f__norank_o__SBR1031	s__metagenome_g__norank_f__norank_o__SBR1031	OTU5	2	0	0	1	0	0	0	0	0	0	0	0	0	0	0	3
d__Bacteria	k__norank_d__Bacteria	p__Actinobacteriota	c__Actinobacteria	o__Micrococcales	f__Dermatophilaceae	g__unclassified_f__Dermatophilaceae	s__unclassified_f__Dermatophilaceae	OTU1208	0	0	4	2	36	0	2	29	3	0	0	0	1	3	9	89
d__Bacteria	k__norank_d__Bacteria	p__Proteobacteria	c__Alphaproteobacteria	o__Acetobacterales	f__Acetobacteraceae	g__Roseomonas	s__unclassified_g__Roseomonas	OTU1185	0	0	0	0	0	0	0	0	0	0	0	0	0	0	6	6
d__Bacteria	k__norank_d__Bacteria	p__Acidobacteriota	c__Blastocatellia	o__Pyrinomonadales	f__Pyrinomonadaceae	g__RB41	s__uncultured_bacterium_g__RB41	OTU927	0	0	0	0	0	0	0	0	0	0	0	0	0	2	0	2
d__Bacteria	k__norank_d__Bacteria	p__Acidobacteriota	c__Acidobacteriae	o__Bryobacterales	f__Bryobacteraceae	g__Bryobacter	s__uncultured_Acidobacteriaceae_bacterium_g__Bryobacter	OTU328	0	0	0	2	0	0	0	0	0	0	0	0	0	0	0	2
d__Bacteria	k__norank_d__Bacteria	p__Proteobacteria	c__Gammaproteobacteria	o__Competibacterales	f__Competibacteraceae	g__Candidatus_Competibacter	s__unclassified_g__Candidatus_Competibacter	OTU314	0	0	0	7	0	0	0	0	0	0	0	0	0	0	0	7
d__Bacteria	k__norank_d__Bacteria	p__Proteobacteria	c__Alphaproteobacteria	o__Acetobacterales	f__Acetobacteraceae	g__Roseomonas	s__Roseomonas_gilardii	OTU1158	0	0	0	0	0	0	0	0	0	0	0	0	0	0	135	135
d__Bacteria	k__norank_d__Bacteria	p__Firmicutes	c__Clostridia	o__Peptostreptococcales-Tissierellales	f__Peptostreptococcaceae	g__Romboutsia	s__Romboutsia_ilealis	OTU1107	0	0	20	9	29	1	0	41	2	0	86	0	32	0	87	307
d__Bacteria	k__norank_d__Bacteria	p__Firmicutes	c__Clostridia	o__Peptostreptococcales-Tissierellales	f__Peptostreptococcaceae	g__Peptostreptococcus	s__unclassified_g__Peptostreptococcus	OTU586	0	0	0	0	0	0	5	0	0	0	0	0	0	0	0	5
d__Bacteria	k__norank_d__Bacteria	p__Actinobacteriota	c__Actinobacteria	o__Propionibacteriales	f__Propionibacteriaceae	g__Luteococcus	s__unclassified_g__Luteococcus	OTU1166	0	0	7	0	3	3	0	0	0	0	0	0	2	0	1	16
d__Bacteria	k__norank_d__Bacteria	p__Actinobacteriota	c__Rubrobacteria	o__Rubrobacterales	f__Rubrobacteriaceae	g__Rubrobacter	s__Rubrobacter_radiotolerans	OTU675	0	0	0	0	0	0	0	10	0	0	0	0	0	0	0	10
d__Bacteria	k__norank_d__Bacteria	p__Chloroflexi	c__Anaerolineae	o__Anaerolineales	f__Anaerolineaceae	g__norank_f__Anaerolineaceae	s__uncultured_Chloroflexi_bacterium_g__norank_f__Anaerolineaceae	OTU245	0	0	0	63	0	0	0	0	0	0	0	0	0	0	0	63
d__Bacteria	k__norank_d__Bacteria	p__Acidobacteriota	c__d142	o__norank_c__d142	f__norank_o__norank_c__d142	g__norank_f__norank_o__norank_c__d142	s__uncultured_bacterium_g__norank_f__norank_o__norank_c__d142	OTU288	0	0	0	11	0	0	0	0	0	0	0	0	0	0	0	11
d__Bacteria	k__norank_d__Bacteria	p__Firmicutes	c__Clostridia	o__Peptostreptococcales-Tissierellales	f__Anaerovoracaceae	g__unclassified_f__Anaerovoracaceae	s__unclassified_f__Anaerovoracaceae	OTU324	0	0	0	2	0	0	0	0	0	0	0	0	0	0	0	2
d__Bacteria	k__norank_d__Bacteria	p__Bacteroidota	c__Bacteroidia	o__Sphingobacteriales	f__Sphingobacteriaceae	g__Pedobacter	s__unclassified_g__Pedobacter	OTU1137	0	0	3151	221	1094	83	176	2298	227	1	0	0	1721	1969	1852	12793
d__Bacteria	k__norank_d__Bacteria	p__Firmicutes	c__Clostridia	o__Peptostreptococcales-Tissierellales	f__Anaerovoracaceae	g__Anaerovorax	s__uncultured_bacterium_g__Anaerovorax	OTU783	0	0	1	0	0	0	0	0	1	0	0	0	0	0	0	2
d__Bacteria	k__norank_d__Bacteria	p__Firmicutes	c__Bacilli	o__Erysipelotrichales	f__Erysipelotrichaceae	g__Faecalibaculum	s__Faecalibaculum_rodentium	OTU599	0	0	1	2	2	0	2	3	2	0	0	0	0	0	0	12
d__Bacteria	k__norank_d__Bacteria	p__Chloroflexi	c__Anaerolineae	o__SBR1031	f__norank_o__SBR1031	g__norank_f__norank_o__SBR1031	s__uncultured_soil_bacterium_g__norank_f__norank_o__SBR1031	OTU221	0	0	0	12	0	0	0	0	0	0	0	0	0	0	0	12
d__Bacteria	k__norank_d__Bacteria	p__Firmicutes	c__Negativicutes	o__Veillonellales-Selenomonadales	f__Sporomusaceae	g__unclassified_f__Sporomusaceae	s__unclassified_f__Sporomusaceae	OTU937	0	0	0	0	0	0	0	0	0	0	0	0	0	2	0	2
d__Bacteria	k__norank_d__Bacteria	p__Proteobacteria	c__Alphaproteobacteria	o__Rhodospirillales	f__norank_o__Rhodospirillales	g__norank_f__norank_o__Rhodospirillales	s__uncultured_Rhodospirillaceae_bacterium_g__norank_f__norank_o__Rhodospirillales	OTU355	0	0	0	2	0	0	0	0	0	0	0	0	0	0	0	2
d__Bacteria	k__norank_d__Bacteria	p__Proteobacteria	c__Alphaproteobacteria	o__unclassified_c__Alphaproteobacteria	f__unclassified_c__Alphaproteobacteria	g__unclassified_c__Alphaproteobacteria	s__unclassified_c__Alphaproteobacteria	OTU738	0	0	0	0	0	0	0	0	3	0	0	0	0	0	0	3
d__Bacteria	k__norank_d__Bacteria	p__Bacteroidota	c__Bacteroidia	o__Flavobacteriales	f__Flavobacteriaceae	g__Tenacibaculum	s__unclassified_g__Tenacibaculum	OTU988	0	0	0	0	0	0	0	0	0	0	0	0	0	135	0	135
d__Bacteria	k__norank_d__Bacteria	p__Chloroflexi	c__Anaerolineae	o__unclassified_c__Anaerolineae	f__unclassified_c__Anaerolineae	g__unclassified_c__Anaerolineae	s__unclassified_c__Anaerolineae	OTU166	0	0	0	3	0	0	0	0	0	0	0	0	0	0	0	3
d__Bacteria	k__norank_d__Bacteria	p__unclassified_k__norank_d__Bacteria	c__unclassified_k__norank_d__Bacteria	o__unclassified_k__norank_d__Bacteria	f__unclassified_k__norank_d__Bacteria	g__unclassified_k__norank_d__Bacteria	s__unclassified_k__norank_d__Bacteria	OTU231	0	0	0	11	0	0	0	0	0	0	0	0	0	0	0	11
d__Bacteria	k__norank_d__Bacteria	p__Actinobacteriota	c__Actinobacteria	o__Micromonosporales	f__Micromonosporaceae	g__Longispora	s__uncultured_bacterium_g__Longispora	OTU858	0	0	0	0	0	0	0	0	0	0	0	0	89	0	0	89
d__Bacteria	k__norank_d__Bacteria	p__Myxococcota	c__bacteriap25	o__norank_c__bacteriap25	f__norank_o__norank_c__bacteriap25	g__norank_f__norank_o__norank_c__bacteriap25	s__metagenome_g__norank_f__norank_o__norank_c__bacteriap25	OTU421	0	0	0	0	77	0	0	0	0	0	0	0	0	0	0	77
d__Bacteria	k__norank_d__Bacteria	p__Firmicutes	c__Clostridia	o__Peptostreptococcales-Tissierellales	f__norank_o__Peptostreptococcales-Tissierellales	g__Anaerococcus	s__unclassified_g__Anaerococcus	OTU817	0	0	0	0	0	0	0	0	0	0	0	0	4	0	0	4
d__Bacteria	k__norank_d__Bacteria	p__Bacteroidota	c__Ignavibacteria	o__Ignavibacteriales	f__unclassified_o__Ignavibacteriales	g__unclassified_o__Ignavibacteriales	s__unclassified_o__Ignavibacteriales	OTU944	0	0	0	0	0	0	0	0	0	0	0	0	0	25	0	25
d__Bacteria	k__norank_d__Bacteria	p__Armatimonadota	c__Fimbriimonadia	o__Fimbriimonadales	f__norank_o__Fimbriimonadales	g__norank_f__norank_o__Fimbriimonadales	s__uncultured_bacterium_g__norank_f__norank_o__Fimbriimonadales	OTU138	0	0	0	4	0	0	0	0	0	0	0	0	0	0	0	4
d__Bacteria	k__norank_d__Bacteria	p__Bacteroidota	c__Bacteroidia	o__Bacteroidales	f__Rikenellaceae	g__Alistipes	s__uncultured_bacterium_g__Alistipes	OTU791	0	0	1	0	0	0	0	0	0	0	1	0	0	0	0	2
d__Bacteria	k__norank_d__Bacteria	p__Chloroflexi	c__Anaerolineae	o__SBR1031	f__A4b	g__norank_f__A4b	s__unclassified_g__norank_f__A4b	OTU98	0	0	0	67	0	0	0	0	0	0	0	0	0	0	0	67
d__Bacteria	k__norank_d__Bacteria	p__Proteobacteria	c__Alphaproteobacteria	o__Rickettsiales	f__SM2D12	g__norank_f__SM2D12	s__unclassified_g__norank_f__SM2D12	OTU864	0	0	0	0	0	0	0	0	0	0	0	0	7	0	0	7
d__Bacteria	k__norank_d__Bacteria	p__Proteobacteria	c__Alphaproteobacteria	o__Rickettsiales	f__Mitochondria	g__norank_f__Mitochondria	s__unclassified_g__norank_f__Mitochondria	OTU628	0	0	0	0	0	0	3	0	0	0	0	0	0	0	0	3
d__Bacteria	k__norank_d__Bacteria	p__Firmicutes	c__Clostridia	o__Peptostreptococcales-Tissierellales	f__Peptostreptococcaceae	g__Romboutsia	s__uncultured_Clostridium_sp._g__Romboutsia	OTU1063	1	1	85	24	89	22	33	200	6	0	188	0	80	27	172	928
d__Bacteria	k__norank_d__Bacteria	p__Chloroflexi	c__Anaerolineae	o__Anaerolineales	f__Anaerolineaceae	g__norank_f__Anaerolineaceae	s__uncultured_Anaerolineaceae_bacterium_g__norank_f__Anaerolineaceae	OTU144	0	0	1	2	0	0	0	0	0	0	0	0	0	0	0	3
d__Bacteria	k__norank_d__Bacteria	p__Proteobacteria	c__Gammaproteobacteria	o__Xanthomonadales	f__Rhodanobacteraceae	g__Dokdonella	s__uncultured_Dokdonella_sp._g__Dokdonella	OTU621	0	0	0	0	1	0	3	0	0	0	0	0	0	0	0	4
d__Bacteria	k__norank_d__Bacteria	p__Firmicutes	c__Bacilli	o__Staphylococcales	f__Staphylococcaceae	g__Nosocomiicoccus	s__uncultured_bacterium_g__Nosocomiicoccus	OTU896	0	0	0	0	6	0	0	0	0	0	0	0	0	9	0	15
d__Bacteria	k__norank_d__Bacteria	p__Patescibacteria	c__Saccharimonadia	o__Saccharimonadales	f__norank_o__Saccharimonadales	g__norank_f__norank_o__Saccharimonadales	s__unclassified_g__norank_f__norank_o__Saccharimonadales	OTU947	0	0	0	0	0	0	0	9	0	0	0	0	0	14	0	23
d__Bacteria	k__norank_d__Bacteria	p__Proteobacteria	c__Gammaproteobacteria	o__Xanthomonadales	f__Rhodanobacteraceae	g__Luteibacter	s__unclassified_g__Luteibacter	OTU1151	0	0	0	0	0	0	0	0	0	0	0	0	0	0	4	4
d__Bacteria	k__norank_d__Bacteria	p__Zixibacteria	c__norank_p__Zixibacteria	o__norank_c__norank_p__Zixibacteria	f__norank_o__norank_c__norank_p__Zixibacteria	g__norank_f__norank_o__norank_c__norank_p__Zixibacteria	s__unclassified_g__norank_f__norank_o__norank_c__norank_p__Zixibacteria	OTU306	0	0	0	6	0	0	0	0	0	0	0	0	0	0	0	6
d__Bacteria	k__norank_d__Bacteria	p__Firmicutes	c__Clostridia	o__Eubacteriales	f__Eubacteriaceae	g__norank_f__Eubacteriaceae	s__uncultured_bacterium_g__norank_f__Eubacteriaceae	OTU694	0	0	0	0	0	0	0	15	0	0	0	0	0	0	0	15
d__Bacteria	k__norank_d__Bacteria	p__Bacteroidota	c__Bacteroidia	o__Bacteroidales	f__Dysgonomonadaceae	g__Proteiniphilum	s__unclassified_g__Proteiniphilum	OTU397	0	0	0	1	6	0	0	0	0	0	0	0	0	0	0	7
d__Bacteria	k__norank_d__Bacteria	p__Firmicutes	c__Bacilli	o__Erysipelotrichales	f__Erysipelotrichaceae	g__Dubosiella	s__uncultured_bacterium_g__Dubosiella	OTU591	0	1	0	0	0	3	4	3	1	0	1	0	1	4	0	18
d__Bacteria	k__norank_d__Bacteria	p__Actinobacteriota	c__Actinobacteria	o__Micrococcales	f__unclassified_o__Micrococcales	g__unclassified_o__Micrococcales	s__unclassified_o__Micrococcales	OTU1101	0	1	0	0	0	0	0	0	0	0	0	0	0	0	3	4
d__Bacteria	k__norank_d__Bacteria	p__Actinobacteriota	c__Actinobacteria	o__Micrococcales	f__Bogoriellaceae	g__Georgenia	s__uncultured_bacterium_g__Georgenia	OTU388	0	0	0	0	13	0	0	0	0	0	0	0	0	0	0	13
d__Bacteria	k__norank_d__Bacteria	p__Bacteroidota	c__Bacteroidia	o__Chitinophagales	f__Chitinophagaceae	g__Taibaiella	s__uncultured_bacterium_g__Taibaiella	OTU69	0	0	8	0	0	0	0	0	0	0	0	0	0	0	0	8
d__Bacteria	k__norank_d__Bacteria	p__Actinobacteriota	c__unclassified_p__Actinobacteriota	o__unclassified_p__Actinobacteriota	f__unclassified_p__Actinobacteriota	g__unclassified_p__Actinobacteriota	s__unclassified_p__Actinobacteriota	OTU253	0	0	0	3	0	0	0	0	0	0	0	0	0	0	0	3
d__Bacteria	k__norank_d__Bacteria	p__Chloroflexi	c__Anaerolineae	o__SBR1031	f__norank_o__SBR1031	g__norank_f__norank_o__SBR1031	s__uncultured_sludge_bacterium_H5	OTU455	0	0	0	32	0	2	0	0	0	0	0	0	0	0	0	34
d__Bacteria	k__norank_d__Bacteria	p__Proteobacteria	c__Gammaproteobacteria	o__Xanthomonadales	f__Xanthomonadaceae	g__Lysobacter	s__uncultured_bacterium_g__Lysobacter	OTU1188	0	0	1	0	0	0	0	0	0	0	0	0	0	0	39	40
d__Bacteria	k__norank_d__Bacteria	p__Proteobacteria	c__Gammaproteobacteria	o__Burkholderiales	f__Sutterellaceae	g__norank_f__Sutterellaceae	s__uncultured_bacterium_g__norank_f__Sutterellaceae	OTU641	0	0	0	43	0	14	7	8	0	0	0	0	0	0	0	72
d__Bacteria	k__norank_d__Bacteria	p__Actinobacteriota	c__Actinobacteria	o__Propionibacteriales	f__Propionibacteriaceae	g__Cutibacterium	s__Cutibacterium_acnes_g__Cutibacterium	OTU1216	0	0	87	15	427	2	4	213	42	0	0	0	3154	98	3592	7634
d__Bacteria	k__norank_d__Bacteria	p__Firmicutes	c__Clostridia	o__Peptostreptococcales-Tissierellales	f__norank_o__Peptostreptococcales-Tissierellales	g__Alkaliphilus	s__uncultured_bacterium_g__Alkaliphilus	OTU366	0	0	1	0	39	0	0	1	1	1	0	0	3	0	0	46
d__Bacteria	k__norank_d__Bacteria	p__Myxococcota	c__Polyangia	o__Polyangiales	f__Sandaracinaceae	g__Sandaracinus	s__unclassified_g__Sandaracinus	OTU526	0	0	0	0	0	1	0	0	0	0	0	0	0	0	0	1
d__Bacteria	k__norank_d__Bacteria	p__Actinobacteriota	c__Actinobacteria	o__KIST-JJY010	f__norank_o__KIST-JJY010	g__norank_f__norank_o__KIST-JJY010	s__uncultured_bacterium_g__norank_f__norank_o__KIST-JJY010	OTU11	0	0	17	0	0	0	0	0	0	0	0	0	0	0	0	17
d__Bacteria	k__norank_d__Bacteria	p__Actinobacteriota	c__Actinobacteria	o__Corynebacteriales	f__Nocardiaceae	g__Nocardia	s__Nocardia_farcinica_g__Nocardia	OTU65	0	0	20	0	0	0	0	0	0	0	0	0	0	0	0	20
d__Bacteria	k__norank_d__Bacteria	p__Proteobacteria	c__Alphaproteobacteria	o__Azospirillales	f__Azospirillaceae	g__Azospirillum	s__unclassified_g__Azospirillum	OTU830	0	0	0	0	0	1	0	0	0	0	0	0	40	0	0	41
d__Bacteria	k__norank_d__Bacteria	p__Firmicutes	c__Clostridia	o__Peptostreptococcales-Tissierellales	f__Peptostreptococcaceae	g__Eubacterium_yurii_group	s__uncultured_bacterium_g__Eubacterium_yurii_group	OTU905	0	0	0	0	0	0	0	0	0	0	0	0	0	10	0	10
d__Bacteria	k__norank_d__Bacteria	p__Firmicutes	c__Clostridia	o__Lachnospirales	f__Lachnospiraceae	g__Cellulosilyticum	s__unclassified_g__Cellulosilyticum	OTU1122	0	0	0	0	0	0	0	0	0	0	0	0	0	0	31	31
d__Bacteria	k__norank_d__Bacteria	p__Bacteroidota	c__Bacteroidia	o__Bacteroidales	f__Prolixibacteraceae	g__norank_f__Prolixibacteraceae	s__unclassified_g__norank_f__Prolixibacteraceae	OTU952	0	0	0	0	0	0	0	0	0	0	0	0	0	4	0	4
d__Bacteria	k__norank_d__Bacteria	p__Proteobacteria	c__Alphaproteobacteria	o__Rhizobiales	f__Beijerinckiaceae	g__Methylobacterium-Methylorubrum	s__Methylobacterium_brachiatum	OTU1033	0	0	0	1	0	0	0	35	1	0	0	0	142	118	237	534
d__Bacteria	k__norank_d__Bacteria	p__Bacteroidota	c__Bacteroidia	o__Bacteroidales	f__Muribaculaceae	g__norank_f__Muribaculaceae	s__uncultured_Bacteroidales_bacterium_g__norank_f__Muribaculaceae	OTU90	0	0	2	0	0	0	0	0	0	0	0	0	0	0	0	2
d__Bacteria	k__norank_d__Bacteria	p__Verrucomicrobiota	c__Verrucomicrobiae	o__Verrucomicrobiales	f__Rubritaleaceae	g__Luteolibacter	s__uncultured_bacterium_g__Luteolibacter	OTU1167	0	0	0	0	0	0	0	0	0	0	0	0	0	13	14	27
d__Bacteria	k__norank_d__Bacteria	p__Chloroflexi	c__Chloroflexia	o__Thermomicrobiales	f__JG30-KF-CM45	g__norank_f__JG30-KF-CM45	s__uncultured_bacterium_g__norank_f__JG30-KF-CM45	OTU152	0	0	0	3	0	0	0	0	0	0	0	0	0	0	0	3
d__Bacteria	k__norank_d__Bacteria	p__Proteobacteria	c__Gammaproteobacteria	o__Burkholderiales	f__Sulfuricellaceae	g__Sulfuricella	s__uncultured_bacterium_g__Sulfuricella	OTU692	0	0	0	0	0	0	0	16	0	0	0	0	0	0	0	16
d__Bacteria	k__norank_d__Bacteria	p__Firmicutes	c__Desulfotomaculia	o__Desulfotomaculales	f__norank_o__Desulfotomaculales	g__Desulfotomaculum	s__uncultured_bacterium_g__Desulfotomaculum	OTU462	0	0	0	0	0	16	0	7	0	0	0	0	0	0	0	23
d__Bacteria	k__norank_d__Bacteria	p__Proteobacteria	c__Alphaproteobacteria	o__Rhizobiales	f__Xanthobacteraceae	g__unclassified_f__Xanthobacteraceae	s__unclassified_f__Xanthobacteraceae	OTU508	0	0	0	1	0	2	0	0	0	0	0	0	0	0	0	3
d__Bacteria	k__norank_d__Bacteria	p__Firmicutes	c__Clostridia	o__Lachnospirales	f__Lachnospiraceae	g__Agathobacter	s__Eubacterium_rectale_ATCC_33656	OTU315	0	0	2	0	0	0	0	1	0	1	1	0	0	0	0	5
d__Bacteria	k__norank_d__Bacteria	p__Proteobacteria	c__Alphaproteobacteria	o__Rhizobiales	f__Rhizobiales_Incertae_Sedis	g__norank_f__Rhizobiales_Incertae_Sedis	s__uncultured_bacterium_g__norank_f__Rhizobiales_Incertae_Sedis	OTU696	0	0	0	5	3	1	0	44	0	0	0	0	1	1	15	70
d__Bacteria	k__norank_d__Bacteria	p__Myxococcota	c__Polyangia	o__Polyangiales	f__Sandaracinaceae	g__Sandaracinus	s__uncultured_soil_bacterium_g__Sandaracinus	OTU272	0	0	0	4	0	0	0	0	0	0	0	0	0	0	0	4
d__Bacteria	k__norank_d__Bacteria	p__Campilobacterota	c__Campylobacteria	o__Campylobacterales	f__Sulfurospirillaceae	g__Sulfurospirillum	s__Sulfurospirillum_cavolei	OTU542	0	0	12	0	0	37	0	0	0	0	0	0	0	0	0	49
d__Bacteria	k__norank_d__Bacteria	p__Patescibacteria	c__unclassified_p__Patescibacteria	o__unclassified_p__Patescibacteria	f__unclassified_p__Patescibacteria	g__unclassified_p__Patescibacteria	s__unclassified_p__Patescibacteria	OTU282	0	0	0	5	0	0	0	0	0	0	0	0	0	0	0	5
d__Bacteria	k__norank_d__Bacteria	p__Proteobacteria	c__Alphaproteobacteria	o__Rhizobiales	f__Labraceae	g__Labrys	s__unclassified_g__Labrys	OTU180	0	0	0	23	0	0	0	0	0	0	0	0	0	0	0	23
d__Bacteria	k__norank_d__Bacteria	p__Firmicutes	c__Bacilli	o__Erysipelotrichales	f__Erysipelotrichaceae	g__Dubosiella	s__Dubosiella_newyorkensis	OTU390	0	0	0	0	139	0	0	0	0	0	0	0	0	0	0	139
d__Bacteria	k__norank_d__Bacteria	p__Chloroflexi	c__Anaerolineae	o__Ardenticatenales	f__Ardenticatenaceae	g__norank_f__Ardenticatenaceae	s__uncultured_Caldilinea_sp._g__norank_f__Ardenticatenaceae	OTU877	0	0	0	0	0	0	0	0	0	0	0	0	11	0	0	11
d__Bacteria	k__norank_d__Bacteria	p__Proteobacteria	c__Alphaproteobacteria	o__Sphingomonadales	f__Sphingomonadaceae	g__Sphingobium	s__Sphingobium_sp._YG1	OTU922	0	0	0	1	0	0	0	0	9	0	0	0	50	142	2	204
d__Bacteria	k__norank_d__Bacteria	p__Proteobacteria	c__Gammaproteobacteria	o__Burkholderiales	f__Rhodocyclaceae	g__Denitratisoma	s__uncultured_bacterium_g__Denitratisoma	OTU647	0	0	25	382	1	34	5	4	0	0	0	0	0	0	0	451
d__Bacteria	k__norank_d__Bacteria	p__Acidobacteriota	c__Vicinamibacteria	o__Vicinamibacterales	f__Vicinamibacteraceae	g__Luteitalea	s__uncultured_bacterium_g__Luteitalea	OTU349	0	0	0	1	0	0	0	0	0	0	0	0	0	0	0	1
d__Bacteria	k__norank_d__Bacteria	p__Firmicutes	c__Clostridia	o__Lachnospirales	f__Lachnospiraceae	g__Lachnospiraceae_NK4A136_group	s__uncultured_bacterium_g__Lachnospiraceae_NK4A136_group	OTU1085	0	0	0	0	0	0	0	0	0	0	0	0	0	0	6	6
d__Bacteria	k__norank_d__Bacteria	p__Chloroflexi	c__Anaerolineae	o__RBG-13-54-9	f__norank_o__RBG-13-54-9	g__norank_f__norank_o__RBG-13-54-9	s__uncultured_planctomycete_g__norank_f__norank_o__RBG-13-54-9	OTU197	0	0	0	3	0	0	0	0	0	0	0	0	0	0	0	3
d__Bacteria	k__norank_d__Bacteria	p__Bacteroidota	c__Bacteroidia	o__Chitinophagales	f__Chitinophagaceae	g__UTBCD1	s__uncultured_bacterium_g__UTBCD1	OTU1115	0	0	0	0	0	0	0	0	0	0	0	0	0	0	37	37
d__Bacteria	k__norank_d__Bacteria	p__Gemmatimonadota	c__Gemmatimonadetes	o__Gemmatimonadales	f__Gemmatimonadaceae	g__Roseisolibacter	s__uncultured_soil_bacterium_g__Roseisolibacter	OTU59	0	0	5	0	0	0	0	0	0	0	0	0	0	0	0	5
d__Bacteria	k__norank_d__Bacteria	p__Bacteroidota	c__Bacteroidia	o__Sphingobacteriales	f__AKYH767	g__norank_f__AKYH767	s__metagenome_g__norank_f__AKYH767	OTU1067	0	0	0	0	0	0	0	0	0	0	0	0	0	0	21	21
d__Bacteria	k__norank_d__Bacteria	p__unclassified_k__norank_d__Bacteria	c__unclassified_k__norank_d__Bacteria	o__unclassified_k__norank_d__Bacteria	f__unclassified_k__norank_d__Bacteria	g__unclassified_k__norank_d__Bacteria	s__unclassified_k__norank_d__Bacteria	OTU940	0	0	0	0	0	0	0	0	0	0	0	0	0	77	0	77
d__Bacteria	k__norank_d__Bacteria	p__Proteobacteria	c__Alphaproteobacteria	o__Rhizobiales	f__Devosiaceae	g__Devosia	s__uncultured_bacterium_g__Devosia	OTU49	0	0	9	0	0	0	0	1	0	0	0	0	0	0	0	10
d__Bacteria	k__norank_d__Bacteria	p__Proteobacteria	c__Gammaproteobacteria	o__Burkholderiales	f__Comamonadaceae	g__unclassified_f__Comamonadaceae	s__unclassified_f__Comamonadaceae	OTU354	0	0	0	67	0	3	0	0	0	0	0	0	0	0	4	74
d__Bacteria	k__norank_d__Bacteria	p__Myxococcota	c__Polyangia	o__Polyangiales	f__Polyangiaceae	g__Pajaroellobacter	s__unclassified_g__Pajaroellobacter	OTU54	0	0	28	0	1	0	0	0	0	0	0	0	0	0	0	29
d__Bacteria	k__norank_d__Bacteria	p__Firmicutes	c__Bacilli	o__Bacillales	f__Bacillaceae	g__Bacillus	s__Anoxybacillus_toebii	OTU847	0	0	0	0	0	0	0	0	0	0	0	0	37	0	0	37
d__Bacteria	k__norank_d__Bacteria	p__Chloroflexi	c__Chloroflexia	o__Thermomicrobiales	f__JG30-KF-CM45	g__norank_f__JG30-KF-CM45	s__uncultured_bacterium_g__norank_f__JG30-KF-CM45	OTU935	0	0	7	0	3	3	0	15	1	0	0	0	1	24	1	55
d__Bacteria	k__norank_d__Bacteria	p__Actinobacteriota	c__Actinobacteria	o__Frankiales	f__Geodermatophilaceae	g__Klenkia	s__uncultured_bacterium_g__Klenkia	OTU1036	0	0	0	0	0	0	0	0	0	0	0	0	78	0	212	290
d__Bacteria	k__norank_d__Bacteria	p__Patescibacteria	c__Saccharimonadia	o__Saccharimonadales	f__Saccharimonadaceae	g__TM7a	s__uncultured_bacterium_g__TM7a	OTU780	0	0	0	1	0	0	0	0	9	0	0	0	4	0	0	14
d__Bacteria	k__norank_d__Bacteria	p__Acidobacteriota	c__Acidobacteriae	o__Bryobacterales	f__Bryobacteraceae	g__Bryobacter	s__unclassified_g__Bryobacter	OTU307	0	0	0	6	0	0	0	0	0	0	0	0	0	0	0	6
d__Bacteria	k__norank_d__Bacteria	p__Bacteroidota	c__Bacteroidia	o__Chitinophagales	f__Chitinophagaceae	g__Lacibacter	s__unclassified_g__Lacibacter	OTU14	0	0	4	0	0	0	0	0	0	0	0	0	0	0	0	4
d__Bacteria	k__norank_d__Bacteria	p__Bacteroidota	c__Bacteroidia	o__Flavobacteriales	f__Flavobacteriaceae	g__Flavobacterium	s__unclassified_g__Flavobacterium	OTU1034	0	0	68	0	22	1	1	27	7	0	0	0	44	58	1	229
d__Bacteria	k__norank_d__Bacteria	p__Actinobacteriota	c__Actinobacteria	o__Propionibacteriales	f__Propionibacteriaceae	g__Propioniciclava	s__metagenome_g__Propioniciclava	OTU1198	0	0	159	23	104	8	7	114	26	0	0	0	84	86	73	684
d__Bacteria	k__norank_d__Bacteria	p__Hydrogenedentes	c__Hydrogenedentia	o__Hydrogenedentiales	f__Hydrogenedensaceae	g__norank_f__Hydrogenedensaceae	s__uncultured_soil_bacterium_g__norank_f__Hydrogenedensaceae	OTU176	0	0	0	1	0	0	0	0	0	0	0	0	0	0	0	1
d__Bacteria	k__norank_d__Bacteria	p__Firmicutes	c__Negativicutes	o__Veillonellales-Selenomonadales	f__Sporomusaceae	g__Anaerospora	s__unclassified_g__Anaerospora	OTU531	0	0	0	0	0	1	0	0	0	0	0	0	0	0	0	1
d__Bacteria	k__norank_d__Bacteria	p__Firmicutes	c__Clostridia	o__Clostridiales	f__Oxobacteraceae	g__Oxobacter	s__uncultured_bacterium_g__Oxobacter	OTU746	0	0	0	0	0	0	0	0	6	0	0	0	0	0	0	6
d__Bacteria	k__norank_d__Bacteria	p__Firmicutes	c__Syntrophomonadia	o__Syntrophomonadales	f__Syntrophomonadaceae	g__norank_f__Syntrophomonadaceae	s__uncultured_Syntrophomonas_sp._g__norank	OTU425	0	0	21	0	15	0	0	9	0	0	0	0	0	0	0	45
d__Bacteria	k__norank_d__Bacteria	p__Firmicutes	c__Clostridia	o__Lachnospirales	f__Lachnospiraceae	g__Mobilitalea	s__uncultured_bacterium_g__Mobilitalea	OTU875	0	0	0	0	0	0	0	0	0	0	0	0	2	0	0	2
d__Bacteria	k__norank_d__Bacteria	p__Campilobacterota	c__Campylobacteria	o__Campylobacterales	f__Sulfurovaceae	g__Sulfurovum	s__unclassified_g__Sulfurovum	OTU406	0	0	0	0	4	0	0	0	0	0	0	0	0	0	0	4
d__Bacteria	k__norank_d__Bacteria	p__Proteobacteria	c__Gammaproteobacteria	o__Burkholderiales	f__Alcaligenaceae	g__Advenella	s__uncultured_bacterium_g__Advenella	OTU722	0	0	0	0	0	0	0	11	0	0	0	0	0	0	0	11
d__Bacteria	k__norank_d__Bacteria	p__WPS-2	c__norank_p__WPS-2	o__norank_c__norank_p__WPS-2	f__norank_o__norank_c__norank_p__WPS-2	g__norank_f__norank_o__norank_c__norank_p__WPS-2	s__unclassified_g__norank_f__norank_o__norank_c__norank_p__WPS-2	OTU117	0	0	0	2	0	0	0	0	0	0	0	0	0	0	0	2
d__Bacteria	k__norank_d__Bacteria	p__Chloroflexi	c__Anaerolineae	o__SJA-15	f__norank_o__SJA-15	g__norank_f__norank_o__SJA-15	s__uncultured_bacterium_g__norank_f__norank_o__SJA-15	OTU140	0	0	0	53	0	0	0	0	0	0	0	0	0	0	0	53
d__Bacteria	k__norank_d__Bacteria	p__Actinobacteriota	c__Acidimicrobiia	o__Actinomarinales	f__norank_o__Actinomarinales	g__norank_f__norank_o__Actinomarinales	s__uncultured_Actinomycetales_bacterium_g__norank_f__norank_o__Actinomarinales	OTU948	0	0	0	0	0	0	0	0	0	0	0	0	0	5	0	5
d__Bacteria	k__norank_d__Bacteria	p__Gemmatimonadota	c__Gemmatimonadetes	o__Gemmatimonadales	f__Gemmatimonadaceae	g__norank_f__Gemmatimonadaceae	s__unclassified_g__norank_f__Gemmatimonadaceae	OTU829	0	0	0	0	0	0	0	0	0	0	0	0	3	0	0	3
d__Bacteria	k__norank_d__Bacteria	p__Firmicutes	c__Bacilli	o__Bacillales	f__Bacillaceae	g__Amphibacillus	s__Amphibacillus_xylanus_NBRC_15112	OTU917	0	0	0	0	0	0	0	0	0	0	0	0	0	2	0	2
d__Bacteria	k__norank_d__Bacteria	p__Firmicutes	c__Bacilli	o__Lactobacillales	f__Lactobacillaceae	g__Lactobacillus	s__Lactobacillus_parabuchneri	OTU265	0	0	0	11	0	3	0	0	0	0	0	0	0	0	0	14
d__Bacteria	k__norank_d__Bacteria	p__Firmicutes	c__Clostridia	o__Lachnospirales	f__Lachnospiraceae	g__Ruminococcus_torques_group	s__unclassified_g__Ruminococcus_torques_group	OTU323	0	0	0	2	0	0	0	0	0	1	1	0	0	0	0	4
d__Bacteria	k__norank_d__Bacteria	p__Firmicutes	c__Clostridia	o__Peptostreptococcales-Tissierellales	f__norank_o__Peptostreptococcales-Tissierellales	g__Peptoniphilus	s__unclassified_g__Peptoniphilus	OTU410	0	0	0	0	77	0	0	0	0	0	0	0	0	0	0	77
d__Bacteria	k__norank_d__Bacteria	p__Proteobacteria	c__Alphaproteobacteria	o__Sphingomonadales	f__Sphingomonadaceae	g__Sphingomonas	s__unclassified_g__Sphingomonas	OTU1035	0	0	181	0	4	0	3	61	3	0	0	0	62	27	183	524
d__Bacteria	k__norank_d__Bacteria	p__RCP2-54	c__norank_p__RCP2-54	o__norank_c__norank_p__RCP2-54	f__norank_o__norank_c__norank_p__RCP2-54	g__norank_f__norank_o__norank_c__norank_p__RCP2-54	s__hydrothermal_vent_metagenome_g__norank_f__norank_o__norank_c__norank_p__RCP2-54	OTU549	0	0	0	7	0	0	0	0	0	0	0	0	0	0	0	7
d__Bacteria	k__norank_d__Bacteria	p__Deinococcota	c__Deinococci	o__Deinococcales	f__Trueperaceae	g__Truepera	s__uncultured_bacterium_g__Truepera	OTU617	0	0	0	0	0	0	7	0	0	0	0	0	0	0	0	7
d__Bacteria	k__norank_d__Bacteria	p__Bdellovibrionota	c__Oligoflexia	o__0319-6G20	f__norank_o__0319-6G20	g__norank_f__norank_o__0319-6G20	s__unclassified_g__norank_f__norank_o__0319-6G20	OTU55	0	0	10	1	0	0	0	0	0	0	0	0	0	0	0	11
d__Bacteria	k__norank_d__Bacteria	p__Patescibacteria	c__Saccharimonadia	o__Saccharimonadales	f__norank_o__Saccharimonadales	g__norank_f__norank_o__Saccharimonadales	s__uncultured_bacterium_g__norank_f__norank_o__Saccharimonadales	OTU419	0	0	16	0	5	0	0	0	0	0	0	0	0	0	0	21
d__Bacteria	k__norank_d__Bacteria	p__Actinobacteriota	c__Actinobacteria	o__Corynebacteriales	f__Corynebacteriaceae	g__Corynebacterium	s__unclassified_g__Corynebacterium	OTU1159	0	0	58	0	153	0	1	5	16	0	0	0	182	17	95	527
d__Bacteria	k__norank_d__Bacteria	p__Firmicutes	c__Bacilli	o__Erysipelotrichales	f__Erysipelatoclostridiaceae	g__UCG-004	s__uncultured_bacterium_g__UCG-004	OTU447	0	0	0	0	11	0	0	0	0	0	0	0	0	0	0	11
d__Bacteria	k__norank_d__Bacteria	p__Firmicutes	c__Clostridia	o__Clostridiales	f__Clostridiaceae	g__Clostridium_sensu_stricto_7	s__unclassified_g__Clostridium_sensu_stricto_7	OTU1207	0	0	226	10	6	255	10	111	3	0	0	1	6	45	42	715
d__Bacteria	k__norank_d__Bacteria	p__Proteobacteria	c__Gammaproteobacteria	o__Xanthomonadales	f__Xanthomonadaceae	g__Lysobacter	s__Lysobacter_ximonensis	OTU1000	0	0	3	0	0	0	0	3	0	0	0	0	0	15	0	21
d__Bacteria	k__norank_d__Bacteria	p__Bacteroidota	c__Bacteroidia	o__Chitinophagales	f__Chitinophagaceae	g__Terrimonas	s__unclassified_g__Terrimonas	OTU66	0	0	22	1	0	2	0	0	0	0	1	0	0	5	0	31
d__Bacteria	k__norank_d__Bacteria	p__Firmicutes	c__Clostridia	o__Oscillospirales	f__Ruminococcaceae	g__norank_f__Ruminococcaceae	s__uncultured_Clostridium_sp._g__norank_f__Ruminococcaceae	OTU492	0	0	0	0	0	1	0	0	0	0	0	0	0	0	0	1
d__Bacteria	k__norank_d__Bacteria	p__Actinobacteriota	c__Rubrobacteria	o__Rubrobacterales	f__Rubrobacteriaceae	g__Rubrobacter	s__uncultured_Rubrobacter_sp.	OTU973	0	0	0	0	0	0	0	0	0	0	0	0	0	12	0	12
d__Bacteria	k__norank_d__Bacteria	p__Actinobacteriota	c__Thermoleophilia	o__Solirubrobacterales	f__Solirubrobacteraceae	g__Solirubrobacter	s__unclassified_g__Solirubrobacter	OTU1013	0	0	0	0	0	0	0	0	0	0	0	0	1	0	1	2
d__Bacteria	k__norank_d__Bacteria	p__Chloroflexi	c__Anaerolineae	o__Anaerolineales	f__Anaerolineaceae	g__Anaerolinea	s__uncultured_bacterium_g__Anaerolinea	OTU931	0	0	0	0	0	0	0	0	0	0	0	0	0	16	0	16
d__Bacteria	k__norank_d__Bacteria	p__Proteobacteria	c__Gammaproteobacteria	o__Xanthomonadales	f__Xanthomonadaceae	g__Thermomonas	s__unclassified_g__Thermomonas	OTU878	0	0	35	2	0	0	2	60	0	0	0	0	5	4	0	108
d__Bacteria	k__norank_d__Bacteria	p__Proteobacteria	c__Gammaproteobacteria	o__Burkholderiales	f__Alcaligenaceae	g__Parapusillimonas	s__uncultured_bacterium_g__Parapusillimonas	OTU918	0	0	0	0	0	0	0	1	0	0	0	0	0	4	0	5
d__Bacteria	k__norank_d__Bacteria	p__Actinobacteriota	c__Actinobacteria	o__Micrococcales	f__Microbacteriaceae	g__Curtobacterium	s__unclassified_g__Curtobacterium	OTU1056	2	0	40	4	7	0	0	65	0	0	0	0	63	15	123	319
d__Bacteria	k__norank_d__Bacteria	p__unclassified_k__norank_d__Bacteria	c__unclassified_k__norank_d__Bacteria	o__unclassified_k__norank_d__Bacteria	f__unclassified_k__norank_d__Bacteria	g__unclassified_k__norank_d__Bacteria	s__unclassified_k__norank_d__Bacteria	OTU485	0	0	0	0	0	2	0	0	0	0	0	0	0	0	0	2
d__Bacteria	k__norank_d__Bacteria	p__Proteobacteria	c__Gammaproteobacteria	o__Burkholderiales	f__Oxalobacteraceae	g__Noviherbaspirillum	s__Noviherbaspirillum_malthae	OTU1141	0	0	1	0	0	0	0	0	0	0	0	0	21	27	65	114
d__Bacteria	k__norank_d__Bacteria	p__Actinobacteriota	c__Actinobacteria	o__Micrococcales	f__unclassified_o__Micrococcales	g__unclassified_o__Micrococcales	s__unclassified_o__Micrococcales	OTU76	0	0	34	0	0	0	0	0	0	0	0	0	0	0	0	34
d__Bacteria	k__norank_d__Bacteria	p__Actinobacteriota	c__Actinobacteria	o__Corynebacteriales	f__Nocardiaceae	g__Williamsia	s__unclassified_g__Williamsia	OTU833	0	0	10	0	0	0	0	0	0	0	0	0	42	0	0	52
d__Bacteria	k__norank_d__Bacteria	p__Firmicutes	c__Negativicutes	o__Veillonellales-Selenomonadales	f__unclassified_o__Veillonellales-Selenomonadales	g__unclassified_o__Veillonellales-Selenomonadales	s__unclassified_o__Veillonellales-Selenomonadales	OTU603	0	0	1	0	0	22	1	0	0	0	0	0	20	2	0	46
d__Bacteria	k__norank_d__Bacteria	p__Proteobacteria	c__Alphaproteobacteria	o__Rhodospirillales	f__norank_o__Rhodospirillales	g__norank_f__norank_o__Rhodospirillales	s__unclassified_g__norank_f__norank_o__Rhodospirillales	OTU124	0	0	0	1	0	0	0	0	0	0	0	0	0	0	0	1
d__Bacteria	k__norank_d__Bacteria	p__Bacteroidota	c__Bacteroidia	o__Bacteroidales	f__Marinifilaceae	g__Odoribacter	s__unclassified_g__Odoribacter	OTU969	0	0	0	0	0	0	0	0	0	0	1	0	0	1	0	2
d__Bacteria	k__norank_d__Bacteria	p__Proteobacteria	c__Gammaproteobacteria	o__Burkholderiales	f__SC-I-84	g__norank_f__SC-I-84	s__uncultured_bacterium_g__norank_f__SC-I-84	OTU1060	0	0	0	0	0	0	0	0	0	0	0	0	0	0	5	5
d__Bacteria	k__norank_d__Bacteria	p__Actinobacteriota	c__Actinobacteria	o__Propionibacteriales	f__Propionibacteriaceae	g__Propionicicella	s__unclassified_g__Propionicicella	OTU63	0	0	38	0	2	0	0	0	0	0	0	0	0	0	2	42
d__Bacteria	k__norank_d__Bacteria	p__Actinobacteriota	c__Actinobacteria	o__Propionibacteriales	f__Propionibacteriaceae	g__Propioniciclava	s__uncultured_bacterium_g__Propioniciclava	OTU1095	0	0	0	0	8	0	0	0	0	0	0	0	5	0	1	14
d__Bacteria	k__norank_d__Bacteria	p__unclassified_k__norank_d__Bacteria	c__unclassified_k__norank_d__Bacteria	o__unclassified_k__norank_d__Bacteria	f__unclassified_k__norank_d__Bacteria	g__unclassified_k__norank_d__Bacteria	s__unclassified_k__norank_d__Bacteria	OTU1022	0	0	0	0	0	0	0	0	0	0	0	0	0	0	7	7
d__Bacteria	k__norank_d__Bacteria	p__Chloroflexi	c__Anaerolineae	o__Caldilineales	f__Caldilineaceae	g__norank_f__Caldilineaceae	s__unclassified_g__norank_f__Caldilineaceae	OTU541	0	0	0	10	0	1	0	0	0	0	0	0	0	0	0	11
d__Bacteria	k__norank_d__Bacteria	p__Actinobacteriota	c__Thermoleophilia	o__Solirubrobacterales	f__67-14	g__norank_f__67-14	s__unclassified_g__norank_f__67-14	OTU709	0	0	0	0	0	0	0	2	0	0	0	0	0	0	0	2
d__Bacteria	k__norank_d__Bacteria	p__Bacteroidota	c__Ignavibacteria	o__Ignavibacteriales	f__Ignavibacteriaceae	g__Ignavibacterium	s__unclassified_g__Ignavibacterium	OTU451	0	0	0	27	0	1	0	0	0	0	0	0	0	0	0	28
d__Bacteria	k__norank_d__Bacteria	p__Firmicutes	c__Clostridia	o__Christensenellales	f__Christensenellaceae	g__Christensenellaceae_R-7_group	s__uncultured_rumen_bacterium_g__Christensenellaceae_R-7_group	OTU703	0	0	0	0	0	0	3	12	0	0	0	0	0	0	0	15
d__Bacteria	k__norank_d__Bacteria	p__Proteobacteria	c__Alphaproteobacteria	o__Rhodospirillales	f__Magnetospirillaceae	g__norank_f__Magnetospirillaceae	s__uncultured_bacterium_g__norank_f__Magnetospirillaceae	OTU479	0	0	0	0	0	2	0	0	0	0	0	0	0	0	0	2
d__Bacteria	k__norank_d__Bacteria	p__Bdellovibrionota	c__Bdellovibrionia	o__Bdellovibrionales	f__Bdellovibrionaceae	g__Bdellovibrio	s__metagenome_g__Bdellovibrio	OTU275	0	0	0	3	0	0	0	0	0	0	0	0	0	0	0	3
d__Bacteria	k__norank_d__Bacteria	p__Actinobacteriota	c__Actinobacteria	o__Propionibacteriales	f__Propionibacteriaceae	g__unclassified_f__Propionibacteriaceae	s__unclassified_f__Propionibacteriaceae	OTU1098	0	0	0	0	0	0	0	21	0	0	0	0	4	0	15	40
d__Bacteria	k__norank_d__Bacteria	p__Proteobacteria	c__Alphaproteobacteria	o__Rhodobacterales	f__Rhodobacteraceae	g__Paracoccus	s__unclassified_g__Paracoccus	OTU778	1	0	85	5	7	2	5	68	36	0	0	0	53	35	58	355
d__Bacteria	k__norank_d__Bacteria	p__Patescibacteria	c__Saccharimonadia	o__Saccharimonadales	f__LWQ8	g__norank_f__LWQ8	s__uncultured_bacterium_g__norank_f__LWQ8	OTU1145	0	0	78	0	14	0	5	24	0	0	0	0	24	1	20	166
d__Bacteria	k__norank_d__Bacteria	p__Proteobacteria	c__Gammaproteobacteria	o__KI89A_clade	f__norank_o__KI89A_clade	g__norank_f__norank_o__KI89A_clade	s__uncultured_bacterium_g__norank_f__norank_o__KI89A_clade	OTU1073	0	0	0	0	0	0	0	0	0	0	0	0	0	0	9	9
d__Bacteria	k__norank_d__Bacteria	p__Patescibacteria	c__unclassified_p__Patescibacteria	o__unclassified_p__Patescibacteria	f__unclassified_p__Patescibacteria	g__unclassified_p__Patescibacteria	s__unclassified_p__Patescibacteria	OTU127	0	0	0	9	0	0	0	0	0	0	0	0	0	0	0	9
d__Bacteria	k__norank_d__Bacteria	p__Proteobacteria	c__Gammaproteobacteria	o__Diplorickettsiales	f__Diplorickettsiaceae	g__Rickettsiella	s__unclassified_g__Rickettsiella	OTU20	0	0	18	0	0	0	0	0	0	0	0	0	0	0	0	18
d__Bacteria	k__norank_d__Bacteria	p__Actinobacteriota	c__Actinobacteria	o__Corynebacteriales	f__Corynebacteriaceae	g__Corynebacterium	s__Corynebacterium_riegelii	OTU764	0	0	0	13	0	0	0	0	2	0	0	0	1	0	0	16
d__Bacteria	k__norank_d__Bacteria	p__Firmicutes	c__Clostridia	o__Clostridiales	f__Caloramatoraceae	g__unclassified_f__Caloramatoraceae	s__unclassified_f__Caloramatoraceae	OTU393	0	0	0	0	14	0	0	0	0	0	0	0	0	0	0	14
d__Bacteria	k__norank_d__Bacteria	p__Actinobacteriota	c__Acidimicrobiia	o__IMCC26256	f__norank_o__IMCC26256	g__norank_f__norank_o__IMCC26256	s__unclassified_g__norank_f__norank_o__IMCC26256	OTU842	0	0	0	1	0	0	0	0	0	0	0	0	21	0	0	22
d__Bacteria	k__norank_d__Bacteria	p__Chloroflexi	c__Anaerolineae	o__RBG-13-54-9	f__norank_o__RBG-13-54-9	g__norank_f__norank_o__RBG-13-54-9	s__metagenome_g__norank_f__norank_o__RBG-13-54-9	OTU351	0	0	0	2	0	0	0	0	0	0	0	0	0	0	0	2
d__Bacteria	k__norank_d__Bacteria	p__Chloroflexi	c__Chloroflexia	o__Thermomicrobiales	f__JG30-KF-CM45	g__norank_f__JG30-KF-CM45	s__uncultured_bacterium_g__norank_f__JG30-KF-CM45	OTU770	0	0	0	0	0	0	0	0	9	0	0	0	0	0	0	9
d__Bacteria	k__norank_d__Bacteria	p__Patescibacteria	c__Gracilibacteria	o__unclassified_c__Gracilibacteria	f__unclassified_c__Gracilibacteria	g__unclassified_c__Gracilibacteria	s__unclassified_c__Gracilibacteria	OTU476	0	0	5	10	0	1	0	0	0	0	0	0	0	0	0	16
d__Bacteria	k__norank_d__Bacteria	p__Bacteroidota	c__Bacteroidia	o__Bacteroidales	f__Muribaculaceae	g__norank_f__Muribaculaceae	s__uncultured_Bacteroidales_bacterium_g__norank_f__Muribaculaceae	OTU678	0	0	0	0	0	0	0	3	0	0	0	0	0	0	0	3
d__Bacteria	k__norank_d__Bacteria	p__Chloroflexi	c__Dehalococcoidia	o__Dehalococcoidales	f__norank_o__Dehalococcoidales	g__norank_f__norank_o__Dehalococcoidales	s__unclassified_g__norank_f__norank_o__Dehalococcoidales	OTU708	0	0	0	0	0	0	0	2	0	0	0	0	0	0	0	2
d__Bacteria	k__norank_d__Bacteria	p__Firmicutes	c__Bacilli	o__Bacillales	f__Planococcaceae	g__Sporosarcina	s__unclassified_g__Sporosarcina	OTU41	0	0	6	0	0	0	0	0	0	0	0	0	0	0	0	6
d__Bacteria	k__norank_d__Bacteria	p__Actinobacteriota	c__Actinobacteria	o__Corynebacteriales	f__Corynebacteriaceae	g__Corynebacterium	s__Corynebacterium_amycolatum	OTU1179	0	0	0	0	0	1	0	0	1	0	0	0	0	15	20	37
d__Bacteria	k__norank_d__Bacteria	p__Proteobacteria	c__Gammaproteobacteria	o__Burkholderiales	f__Comamonadaceae	g__Acidovorax	s__Acidovorax_caeni	OTU654	0	0	0	0	0	0	1	14	0	0	0	0	45	0	0	60
d__Bacteria	k__norank_d__Bacteria	p__Proteobacteria	c__Alphaproteobacteria	o__Sphingomonadales	f__Sphingomonadaceae	g__Sphingorhabdus	s__uncultured_bacterium_g__Sphingorhabdus	OTU1099	0	0	0	0	0	1	0	0	0	0	0	0	0	0	84	85
d__Bacteria	k__norank_d__Bacteria	p__Firmicutes	c__Bacilli	o__Lactobacillales	f__Lactobacillaceae	g__Lactobacillus	s__Lactobacillus_paracasei	OTU630	0	0	0	241	0	0	23	0	0	0	0	0	0	0	0	264
d__Bacteria	k__norank_d__Bacteria	p__Actinobacteriota	c__Thermoleophilia	o__Gaiellales	f__Gaiellaceae	g__Gaiella	s__uncultured_actinobacterium_g__Gaiella	OTU13	0	0	24	0	0	0	0	0	0	0	0	0	0	0	0	24
d__Bacteria	k__norank_d__Bacteria	p__Firmicutes	c__Clostridia	o__Lachnospirales	f__Lachnospiraceae	g__unclassified_f__Lachnospiraceae	s__unclassified_f__Lachnospiraceae	OTU933	0	0	0	0	0	0	0	1	0	0	0	0	0	4	0	5
d__Bacteria	k__norank_d__Bacteria	p__Proteobacteria	c__Alphaproteobacteria	o__Sphingomonadales	f__Sphingomonadaceae	g__Sphingomonas	s__Sphingomonas_astaxanthinifaciens	OTU607	0	0	112	1	10	0	8	87	7	0	0	0	15	11	0	251
d__Bacteria	k__norank_d__Bacteria	p__Bacteroidota	c__Bacteroidia	o__Flavobacteriales	f__NS9_marine_group	g__norank_f__NS9_marine_group	s__metagenome_g__norank_f__NS9_marine_group	OTU982	0	0	0	0	0	0	0	0	3	0	0	0	0	12	0	15
d__Bacteria	k__norank_d__Bacteria	p__Chloroflexi	c__Anaerolineae	o__SBR1031	f__norank_o__SBR1031	g__norank_f__norank_o__SBR1031	s__unclassified_g__norank_f__norank_o__SBR1031	OTU274	0	0	0	7	0	0	0	0	0	0	0	0	0	0	0	7
d__Bacteria	k__norank_d__Bacteria	p__Firmicutes	c__Clostridia	o__Oscillospirales	f__Ruminococcaceae	g__unclassified_f__Ruminococcaceae	s__unclassified_f__Ruminococcaceae	OTU28	0	0	7	0	0	0	0	0	0	0	0	0	0	0	0	7
d__Bacteria	k__norank_d__Bacteria	p__Actinobacteriota	c__Actinobacteria	o__Propionibacteriales	f__Propionibacteriaceae	g__Propioniciclava	s__uncultured_bacterium_g__Propioniciclava	OTU1048	0	0	76	4	104	2	6	65	0	0	0	0	128	29	45	459
d__Bacteria	k__norank_d__Bacteria	p__Chloroflexi	c__Anaerolineae	o__Ardenticatenales	f__norank_o__Ardenticatenales	g__norank_f__norank_o__Ardenticatenales	s__uncultured_prokaryote_g__norank_f__norank_o__Ardenticatenales	OTU163	0	0	0	11	0	2	0	0	0	0	0	0	0	0	0	13
d__Bacteria	k__norank_d__Bacteria	p__Verrucomicrobiota	c__Chlamydiae	o__Chlamydiales	f__Parachlamydiaceae	g__Neochlamydia	s__uncultured_bacterium_g__Neochlamydia	OTU446	0	0	0	0	3	0	0	0	0	0	0	0	0	0	0	3
d__Bacteria	k__norank_d__Bacteria	p__Proteobacteria	c__Gammaproteobacteria	o__Burkholderiales	f__Burkholderiaceae	g__Limnobacter	s__uncultured_bacterium_g__Limnobacter	OTU1105	0	0	23	126	0	4	1	9	0	0	0	0	14	0	4	181
d__Bacteria	k__norank_d__Bacteria	p__Actinobacteriota	c__Actinobacteria	o__Corynebacteriales	f__Corynebacteriaceae	g__Lawsonella	s__uncultured_bacterium_g__Lawsonella	OTU959	0	0	0	2	4	0	0	31	4	0	0	0	0	34	0	75
d__Bacteria	k__norank_d__Bacteria	p__Actinobacteriota	c__Actinobacteria	o__Frankiales	f__Nakamurellaceae	g__Nakamurella	s__Nakamurella_multipartita_DSM_44233	OTU974	0	0	6	0	4	0	0	0	0	0	0	0	5	21	2	38
d__Bacteria	k__norank_d__Bacteria	p__Actinobacteriota	c__Actinobacteria	o__Corynebacteriales	f__Mycobacteriaceae	g__Mycobacterium	s__Mycobacterium_murale	OTU84	0	0	17	0	0	1	1	0	0	0	0	0	0	2	0	21
d__Bacteria	k__norank_d__Bacteria	p__Proteobacteria	c__Gammaproteobacteria	o__Enterobacterales	f__Enterobacteriaceae	g__Enterobacter	s__unclassified_g__Enterobacter	OTU1222	1	2	132	15	75	1	22	83	3	0	0	0	107	201	126	768
d__Bacteria	k__norank_d__Bacteria	p__Proteobacteria	c__Alphaproteobacteria	o__Rhizobiales	f__Pleomorphomonadaceae	g__norank_f__Pleomorphomonadaceae	s__unclassified_g__norank_f__Pleomorphomonadaceae	OTU1149	0	0	128	11	50	6	17	8	1	0	0	0	34	7	17	279
d__Bacteria	k__norank_d__Bacteria	p__Fibrobacterota	c__Chitinivibrionia	o__norank_c__Chitinivibrionia	f__norank_o__norank_c__Chitinivibrionia	g__norank_f__norank_o__norank_c__Chitinivibrionia	s__metagenome_g__norank_f__norank_o__norank_c__Chitinivibrionia	OTU232	0	0	0	3	0	0	0	0	0	0	0	0	0	0	0	3
d__Bacteria	k__norank_d__Bacteria	p__Firmicutes	c__Bacilli	o__Paenibacillales	f__Paenibacillaceae	g__Paenibacillus	s__unclassified_g__Paenibacillus	OTU865	0	0	0	0	0	0	0	0	0	0	0	0	32	0	0	32
d__Bacteria	k__norank_d__Bacteria	p__Actinobacteriota	c__Coriobacteriia	o__Coriobacteriales	f__Eggerthellaceae	g__Adlercreutzia	s__uncultured_bacterium_g__Adlercreutzia	OTU712	0	0	0	0	0	0	0	24	0	0	0	0	0	0	17	41
d__Bacteria	k__norank_d__Bacteria	p__Firmicutes	c__Clostridia	o__Oscillospirales	f__Oscillospiraceae	g__NK4A214_group	s__uncultured_bacterium_g__NK4A214_group	OTU1029	0	0	0	0	0	0	0	0	0	0	0	0	0	0	8	8
d__Bacteria	k__norank_d__Bacteria	p__Proteobacteria	c__Gammaproteobacteria	o__Burkholderiales	f__Oxalobacteraceae	g__Massilia	s__unclassified_g__Massilia	OTU730	0	0	0	0	11	0	0	27	0	0	0	0	0	0	9	47
d__Bacteria	k__norank_d__Bacteria	p__Bacteroidota	c__Bacteroidia	o__Bacteroidales	f__Prolixibacteraceae	g__WCHB1-32	s__uncultured_bacterium_g__WCHB1-32	OTU885	0	0	0	0	0	0	0	0	0	0	0	0	7	0	0	7
d__Bacteria	k__norank_d__Bacteria	p__Proteobacteria	c__Alphaproteobacteria	o__Elsterales	f__Elsteraceae	g__Elstera	s__uncultured_bacterium_g__Elstera	OTU475	0	0	0	3	0	2	0	0	0	0	0	0	0	0	0	5
d__Bacteria	k__norank_d__Bacteria	p__Actinobacteriota	c__Actinobacteria	o__Propionibacteriales	f__Nocardioidaceae	g__Aeromicrobium	s__unclassified_g__Aeromicrobium	OTU405	0	0	0	0	7	2	0	0	0	0	0	0	11	8	0	28
d__Bacteria	k__norank_d__Bacteria	p__Verrucomicrobiota	c__Verrucomicrobiae	o__Opitutales	f__Opitutaceae	g__Opitutus	s__unclassified_g__Opitutus	OTU316	0	0	0	2	0	0	0	0	0	0	0	0	0	0	0	2
d__Bacteria	k__norank_d__Bacteria	p__Bacteroidota	c__Bacteroidia	o__Bacteroidales	f__Williamwhitmaniaceae	g__Blvii28_wastewater-sludge_group	s__uncultured_bacterium_g__Blvii28_wastewater-sludge_group	OTU495	0	0	0	6	0	1	0	0	0	0	0	0	0	0	0	7
d__Bacteria	k__norank_d__Bacteria	p__Desulfobacterota	c__Desulfobacteria	o__Desulfobacterales	f__Desulfosarcinaceae	g__Sva0081_sediment_group	s__uncultured_prokaryote_g__Sva0081_sediment_group	OTU149	0	0	0	3	0	0	0	0	0	0	0	0	0	0	0	3
d__Bacteria	k__norank_d__Bacteria	p__Bacteroidota	c__Bacteroidia	o__Bacteroidales	f__Rikenellaceae	g__norank_f__Rikenellaceae	s__unclassified_g__norank_f__Rikenellaceae	OTU651	0	0	0	0	0	0	0	8	0	0	0	0	0	0	0	8
d__Bacteria	k__norank_d__Bacteria	p__Bacteroidota	c__Bacteroidia	o__Chitinophagales	f__Chitinophagaceae	g__Asinibacterium	s__uncultured_bacterium_g__Asinibacterium	OTU751	0	0	15	0	0	0	0	0	2	0	0	0	0	0	0	17
d__Bacteria	k__norank_d__Bacteria	p__Chloroflexi	c__Chloroflexia	o__Thermomicrobiales	f__JG30-KF-CM45	g__norank_f__JG30-KF-CM45	s__uncultured_Thermomicrobium_sp._g__norank_f__JG30-KF-CM45	OTU1152	0	0	0	0	0	0	0	5	0	0	0	0	0	0	1	6
d__Bacteria	k__norank_d__Bacteria	p__Proteobacteria	c__Alphaproteobacteria	o__Rhizobiales	f__Beijerinckiaceae	g__Bosea	s__uncultured_bacterium_g__Bosea	OTU1113	0	0	9	0	25	2	12	4	1	0	0	0	7	0	47	107
d__Bacteria	k__norank_d__Bacteria	p__Firmicutes	c__Clostridia	o__norank_c__Clostridia	f__Hungateiclostridiaceae	g__Ruminiclostridium	s__uncultured_Clostridiales_bacterium_g__Ruminiclostridium	OTU431	0	0	0	0	4	0	0	0	0	0	0	0	0	0	0	4
d__Bacteria	k__norank_d__Bacteria	p__Firmicutes	c__Bacilli	o__Lactobacillales	f__Lactobacillaceae	g__Lactobacillus	s__Lactobacillus_brevis_g__Lactobacillus	OTU1120	0	0	0	1686	9	0	133	1	5	0	0	0	82	24	81	2021
d__Bacteria	k__norank_d__Bacteria	p__Gemmatimonadota	c__Gemmatimonadetes	o__Gemmatimonadales	f__Gemmatimonadaceae	g__norank_f__Gemmatimonadaceae	s__unclassified_g__norank_f__Gemmatimonadaceae	OTU672	0	0	0	0	0	0	0	39	0	0	0	0	0	0	0	39
d__Bacteria	k__norank_d__Bacteria	p__Firmicutes	c__Bacilli	o__Lactobacillales	f__Aerococcaceae	g__Aerococcus	s__Aerococcus_urinaeequi	OTU34	0	0	20	0	0	0	0	0	2	0	0	0	0	0	0	22
d__Bacteria	k__norank_d__Bacteria	p__Firmicutes	c__Bacilli	o__Lactobacillales	f__Listeriaceae	g__Brochothrix	s__Brochothrix_thermosphacta	OTU849	0	0	0	2	0	0	0	0	0	0	0	0	27	0	0	29
d__Bacteria	k__norank_d__Bacteria	p__Patescibacteria	c__WWE3	o__norank_c__WWE3	f__norank_o__norank_c__WWE3	g__norank_f__norank_o__norank_c__WWE3	s__bacterium_enrichment_culture_clone_EBa3	OTU340	0	0	0	25	0	0	0	0	0	0	0	0	0	0	0	25
d__Bacteria	k__norank_d__Bacteria	p__Firmicutes	c__Bacilli	o__Paenibacillales	f__Paenibacillaceae	g__Ammoniphilus	s__uncultured_bacterium_g__Ammoniphilus	OTU420	0	0	0	0	15	0	0	0	0	0	0	0	0	0	0	15
d__Bacteria	k__norank_d__Bacteria	p__Proteobacteria	c__Gammaproteobacteria	o__Competibacterales	f__Competibacteraceae	g__Candidatus_Competibacter	s__metagenome_g__Candidatus_Competibacter	OTU146	0	0	0	3	0	0	0	0	0	0	0	0	0	0	0	3
d__Bacteria	k__norank_d__Bacteria	p__Acidobacteriota	c__Vicinamibacteria	o__Vicinamibacterales	f__Vicinamibacteraceae	g__norank_f__Vicinamibacteraceae	s__uncultured_Acidobacteriaceae_bacterium_g__norank_f__Vicinamibacteraceae	OTU976	0	0	0	0	0	0	0	1	0	0	0	0	0	11	0	12
d__Bacteria	k__norank_d__Bacteria	p__Actinobacteriota	c__Actinobacteria	o__Micrococcales	f__Micrococcaceae	g__Enteractinococcus	s__Enteractinococcus_viverrae	OTU850	0	0	0	0	0	0	0	0	0	0	0	0	5	0	0	5
d__Bacteria	k__norank_d__Bacteria	p__Actinobacteriota	c__unclassified_p__Actinobacteriota	o__unclassified_p__Actinobacteriota	f__unclassified_p__Actinobacteriota	g__unclassified_p__Actinobacteriota	s__unclassified_p__Actinobacteriota	OTU53	0	0	2	0	0	0	0	0	0	0	0	0	0	0	0	2
d__Bacteria	k__norank_d__Bacteria	p__Chloroflexi	c__Chloroflexia	o__Thermomicrobiales	f__JG30-KF-CM45	g__norank_f__JG30-KF-CM45	s__unclassified_g__norank_f__JG30-KF-CM45	OTU439	0	0	0	1	8	0	0	2	0	0	0	0	0	0	0	11
d__Bacteria	k__norank_d__Bacteria	p__Chloroflexi	c__Anaerolineae	o__SJA-15	f__norank_o__SJA-15	g__norank_f__norank_o__SJA-15	s__metagenome_g__norank_f__norank_o__SJA-15	OTU1075	0	0	0	38	0	5	0	0	0	0	0	0	2	0	3	48
d__Bacteria	k__norank_d__Bacteria	p__Firmicutes	c__Bacilli	o__Lactobacillales	f__Lactobacillaceae	g__Lactobacillus	s__Lactobacillus_curvatus	OTU1097	0	0	0	396	0	1	57	0	0	0	0	0	0	8	91	553
d__Bacteria	k__norank_d__Bacteria	p__Bacteroidota	c__Bacteroidia	o__Sphingobacteriales	f__AKYH767	g__norank_f__AKYH767	s__Bacteroidetes_bacterium_OLB10	OTU899	0	0	8	0	0	0	0	0	4	0	1	0	9	18	0	40
d__Bacteria	k__norank_d__Bacteria	p__Firmicutes	c__Clostridia	o__Christensenellales	f__Christensenellaceae	g__norank_f__Christensenellaceae	s__uncultured_bacterium_g__norank_f__Christensenellaceae	OTU56	0	0	6	1	0	0	0	0	0	0	0	0	0	0	0	7
d__Bacteria	k__norank_d__Bacteria	p__Chloroflexi	c__Anaerolineae	o__SBR1031	f__A4b	g__norank_f__A4b	s__unclassified_g__norank_f__A4b	OTU558	0	0	0	27	0	1	0	0	0	0	0	0	0	0	0	28
d__Bacteria	k__norank_d__Bacteria	p__Proteobacteria	c__Gammaproteobacteria	o__Burkholderiales	f__Hydrogenophilaceae	g__Hydrogenophilus	s__Hydrogenophilus_thermoluteolus	OTU683	0	0	0	0	0	0	0	52	0	0	0	0	0	0	0	52
d__Bacteria	k__norank_d__Bacteria	p__Firmicutes	c__Clostridia	o__Eubacteriales	f__Eubacteriaceae	g__Acetobacterium	s__uncultured_bacterium_g__Acetobacterium	OTU67	0	0	19	0	0	0	0	0	0	0	0	0	0	0	0	19
d__Bacteria	k__norank_d__Bacteria	p__Firmicutes	c__Clostridia	o__norank_c__Clostridia	f__Hungateiclostridiaceae	g__Ruminiclostridium	s__unclassified_g__Ruminiclostridium	OTU577	0	0	0	0	0	3	0	0	0	0	0	0	0	0	0	3
d__Bacteria	k__norank_d__Bacteria	p__Firmicutes	c__Clostridia	o__Lachnospirales	f__Lachnospiraceae	g__Acetitomaculum	s__uncultured_rumen_bacterium_g__Acetitomaculum	OTU278	0	0	0	3	0	0	0	0	0	0	0	0	0	0	0	3
d__Bacteria	k__norank_d__Bacteria	p__Bacteroidota	c__Bacteroidia	o__Bacteroidales	f__Muribaculaceae	g__norank_f__Muribaculaceae	s__uncultured_bacterium_g__norank_f__Muribaculaceae	OTU810	0	0	0	0	0	0	0	0	0	0	4	0	0	0	0	4
d__Bacteria	k__norank_d__Bacteria	p__Proteobacteria	c__Alphaproteobacteria	o__Rhodobacterales	f__Rhodobacteraceae	g__Limibaculum	s__uncultured_bacterium_g__Limibaculum	OTU220	0	0	0	9	0	0	0	0	0	0	0	0	0	0	0	9
d__Bacteria	k__norank_d__Bacteria	p__Proteobacteria	c__Gammaproteobacteria	o__Burkholderiales	f__Rhodocyclaceae	g__Azospira	s__uncultured_Azospira_sp._g__Azospira	OTU566	0	1	0	26	0	16	0	3	0	0	0	0	0	0	0	46
d__Bacteria	k__norank_d__Bacteria	p__Chloroflexi	c__JG30-KF-CM66	o__norank_c__JG30-KF-CM66	f__norank_o__norank_c__JG30-KF-CM66	g__norank_f__norank_o__norank_c__JG30-KF-CM66	s__unclassified_g__norank_f__norank_o__norank_c__JG30-KF-CM66	OTU19	0	0	3	0	0	0	0	0	0	0	0	0	0	0	0	3
d__Bacteria	k__norank_d__Bacteria	p__Patescibacteria	c__unclassified_p__Patescibacteria	o__unclassified_p__Patescibacteria	f__unclassified_p__Patescibacteria	g__unclassified_p__Patescibacteria	s__unclassified_p__Patescibacteria	OTU247	0	0	0	2	0	0	0	0	0	0	0	0	0	0	0	2
d__Bacteria	k__norank_d__Bacteria	p__Proteobacteria	c__Gammaproteobacteria	o__JG36-GS-52	f__norank_o__JG36-GS-52	g__norank_f__norank_o__JG36-GS-52	s__unclassified_g__norank_f__norank_o__JG36-GS-52	OTU452	0	0	0	21	0	5	0	0	0	0	0	0	0	0	0	26
d__Bacteria	k__norank_d__Bacteria	p__Proteobacteria	c__Alphaproteobacteria	o__unclassified_c__Alphaproteobacteria	f__unclassified_c__Alphaproteobacteria	g__unclassified_c__Alphaproteobacteria	s__unclassified_c__Alphaproteobacteria	OTU550	0	0	0	1	0	1	0	0	0	0	0	0	0	0	0	2
d__Bacteria	k__norank_d__Bacteria	p__Proteobacteria	c__Gammaproteobacteria	o__JG36-GS-52	f__norank_o__JG36-GS-52	g__norank_f__norank_o__JG36-GS-52	s__uncultured_bacterium_g__norank_f__norank_o__JG36-GS-52	OTU133	0	0	0	13	0	0	0	0	0	0	0	0	0	0	0	13
d__Bacteria	k__norank_d__Bacteria	p__Firmicutes	c__Bacilli	o__Lactobacillales	f__Aerococcaceae	g__Facklamia	s__Facklamia_tabacinasalis	OTU1050	0	0	0	0	0	0	0	0	0	0	0	0	0	0	30	30
d__Bacteria	k__norank_d__Bacteria	p__Bacteroidota	c__Bacteroidia	o__Sphingobacteriales	f__AKYH767	g__norank_f__AKYH767	s__uncultured_bacterium_g__norank_f__AKYH767	OTU527	0	0	0	4	0	2	0	0	0	0	0	0	0	0	0	6
d__Bacteria	k__norank_d__Bacteria	p__Actinobacteriota	c__Acidimicrobiia	o__IMCC26256	f__norank_o__IMCC26256	g__norank_f__norank_o__IMCC26256	s__unclassified_g__norank_f__norank_o__IMCC26256	OTU932	0	0	0	0	0	0	0	0	0	0	0	0	7	1	0	8
d__Bacteria	k__norank_d__Bacteria	p__Proteobacteria	c__Gammaproteobacteria	o__Xanthomonadales	f__Rhodanobacteraceae	g__Fulvimonas	s__unclassified_g__Fulvimonas	OTU40	0	0	14	0	0	0	0	0	0	0	0	0	0	0	0	14
d__Bacteria	k__norank_d__Bacteria	p__Chloroflexi	c__Anaerolineae	o__Caldilineales	f__Caldilineaceae	g__norank_f__Caldilineaceae	s__uncultured_bacterium_g__norank_f__Caldilineaceae	OTU260	0	0	0	1	0	0	0	0	0	0	0	0	0	0	0	1
d__Bacteria	k__norank_d__Bacteria	p__Proteobacteria	c__Alphaproteobacteria	o__unclassified_c__Alphaproteobacteria	f__unclassified_c__Alphaproteobacteria	g__unclassified_c__Alphaproteobacteria	s__unclassified_c__Alphaproteobacteria	OTU147	0	0	0	14	0	0	0	0	0	0	0	0	0	0	0	14
d__Bacteria	k__norank_d__Bacteria	p__Bdellovibrionota	c__Oligoflexia	o__0319-6G20	f__norank_o__0319-6G20	g__norank_f__norank_o__0319-6G20	s__unclassified_g__norank_f__norank_o__0319-6G20	OTU532	0	0	0	0	0	8	0	0	0	0	0	0	0	0	0	8
d__Bacteria	k__norank_d__Bacteria	p__Firmicutes	c__Bacilli	o__Bacillales	f__Bacillaceae	g__Bacillus	s__Bacillus_thermolactis	OTU631	0	0	0	0	0	0	1	0	0	0	0	0	69	0	0	70
d__Bacteria	k__norank_d__Bacteria	p__Hydrogenedentes	c__Hydrogenedentia	o__Hydrogenedentiales	f__Hydrogenedensaceae	g__norank_f__Hydrogenedensaceae	s__unclassified_g__norank_f__Hydrogenedensaceae	OTU537	0	0	0	1	0	2	0	0	0	0	0	0	0	0	0	3
d__Bacteria	k__norank_d__Bacteria	p__Hydrogenedentes	c__Hydrogenedentia	o__Hydrogenedentiales	f__Hydrogenedensaceae	g__norank_f__Hydrogenedensaceae	s__unclassified_g__norank_f__Hydrogenedensaceae	OTU108	0	0	0	4	0	0	0	0	0	0	0	0	0	0	0	4
d__Bacteria	k__norank_d__Bacteria	p__Proteobacteria	c__Gammaproteobacteria	o__Burkholderiales	f__Rhodocyclaceae	g__unclassified_f__Rhodocyclaceae	s__unclassified_f__Rhodocyclaceae	OTU1148	0	0	0	7	0	0	0	12	0	0	0	0	0	0	2	21
d__Bacteria	k__norank_d__Bacteria	p__Acidobacteriota	c__Vicinamibacteria	o__Vicinamibacterales	f__norank_o__Vicinamibacterales	g__norank_f__norank_o__Vicinamibacterales	s__unclassified_g__norank_f__norank_o__Vicinamibacterales	OTU915	0	0	0	0	0	0	0	0	0	0	0	0	0	4	0	4
d__Bacteria	k__norank_d__Bacteria	p__Firmicutes	c__Bacilli	o__Erysipelotrichales	f__Erysipelotrichaceae	g__Turicibacter	s__uncultured_bacterium_g__Turicibacter	OTU449	1	1	1	0	1	1	0	1	0	0	345	0	0	0	0	351
d__Bacteria	k__norank_d__Bacteria	p__Firmicutes	c__Limnochordia	o__norank_c__Limnochordia	f__norank_o__norank_c__Limnochordia	g__Hydrogenispora	s__uncultured_Clostridia_bacterium_g__Hydrogenispora	OTU618	0	0	0	0	117	0	2	0	0	0	0	0	48	0	0	167
d__Bacteria	k__norank_d__Bacteria	p__Bacteroidota	c__Kapabacteria	o__Kapabacteriales	f__norank_o__Kapabacteriales	g__norank_f__norank_o__Kapabacteriales	s__unclassified_g__norank_f__norank_o__Kapabacteriales	OTU167	0	0	0	17	0	2	0	0	0	0	0	0	0	0	0	19
d__Bacteria	k__norank_d__Bacteria	p__Firmicutes	c__Clostridia	o__Clostridiales	f__Clostridiaceae	g__Clostridium_sensu_stricto_13	s__Clostridium_tunisiense	OTU70	0	0	46	16	0	0	0	6	0	0	0	0	0	0	0	68
d__Bacteria	k__norank_d__Bacteria	p__Firmicutes	c__Clostridia	o__Oscillospirales	f__Ruminococcaceae	g__Ruminococcus	s__unclassified_g__Ruminococcus	OTU890	0	0	0	0	0	0	0	0	0	0	0	0	0	22	0	22
d__Bacteria	k__norank_d__Bacteria	p__unclassified_k__norank_d__Bacteria	c__unclassified_k__norank_d__Bacteria	o__unclassified_k__norank_d__Bacteria	f__unclassified_k__norank_d__Bacteria	g__unclassified_k__norank_d__Bacteria	s__unclassified_k__norank_d__Bacteria	OTU535	0	0	0	4	0	1	0	0	0	0	0	0	0	0	0	5
d__Bacteria	k__norank_d__Bacteria	p__unclassified_k__norank_d__Bacteria	c__unclassified_k__norank_d__Bacteria	o__unclassified_k__norank_d__Bacteria	f__unclassified_k__norank_d__Bacteria	g__unclassified_k__norank_d__Bacteria	s__unclassified_k__norank_d__Bacteria	OTU1129	0	0	0	0	0	0	0	0	0	0	0	0	0	0	19	19
d__Bacteria	k__norank_d__Bacteria	p__Actinobacteriota	c__Coriobacteriia	o__Coriobacteriales	f__Eggerthellaceae	g__Enterorhabdus	s__unclassified_g__Enterorhabdus	OTU962	0	0	0	0	0	0	0	0	0	0	1	0	0	1	0	2
d__Bacteria	k__norank_d__Bacteria	p__Acidobacteriota	c__Subgroup_21	o__norank_c__Subgroup_21	f__norank_o__norank_c__Subgroup_21	g__norank_f__norank_o__norank_c__Subgroup_21	s__uncultured_bacterium_g__norank_f__norank_o__norank_c__Subgroup_21	OTU576	0	0	0	5	0	3	0	0	0	0	0	0	0	0	0	8
d__Bacteria	k__norank_d__Bacteria	p__Deinococcota	c__Deinococci	o__Deinococcales	f__Deinococcaceae	g__Deinococcus	s__unclassified_g__Deinococcus	OTU748	0	0	0	0	1	0	0	0	7	0	0	0	0	0	0	8
d__Bacteria	k__norank_d__Bacteria	p__Patescibacteria	c__Saccharimonadia	o__Saccharimonadales	f__unclassified_o__Saccharimonadales	g__unclassified_o__Saccharimonadales	s__unclassified_o__Saccharimonadales	OTU1187	0	0	4	0	10	0	2	71	0	0	0	0	97	0	20	204
d__Bacteria	k__norank_d__Bacteria	p__Proteobacteria	c__Alphaproteobacteria	o__Rhodobacterales	f__Rhodobacteraceae	g__Rubellimicrobium	s__uncultured_bacterium_g__Rubellimicrobium	OTU977	0	0	1	0	10	0	0	0	1	0	0	0	0	24	0	36
d__Bacteria	k__norank_d__Bacteria	p__Firmicutes	c__Bacilli	o__Bacillales	f__Bacillaceae	g__Bacillus	s__Bacillus_anthracis_g__Bacillus	OTU210	0	0	0	4	0	0	0	37	0	0	0	0	24	0	0	65
d__Bacteria	k__norank_d__Bacteria	p__Desulfobacterota	c__Desulfovibrionia	o__Desulfovibrionales	f__Desulfovibrionaceae	g__Bilophila	s__uncultured_bacterium_g__Bilophila	OTU811	0	0	0	1	0	0	0	0	0	0	16	0	0	0	0	17
d__Bacteria	k__norank_d__Bacteria	p__Firmicutes	c__Clostridia	o__Clostridiales	f__Clostridiaceae	g__Clostridium_sensu_stricto_12	s__Clostridium_magnum_DSM_2767	OTU18	0	0	7	0	1	0	0	0	0	0	0	0	0	0	0	8
d__Bacteria	k__norank_d__Bacteria	p__Firmicutes	c__Clostridia	o__Oscillospirales	f__Oscillospiraceae	g__unclassified_f__Oscillospiraceae	s__unclassified_f__Oscillospiraceae	OTU575	0	0	0	0	0	2	0	0	0	0	0	0	0	0	0	2
d__Bacteria	k__norank_d__Bacteria	p__Patescibacteria	c__Saccharimonadia	o__Saccharimonadales	f__norank_o__Saccharimonadales	g__norank_f__norank_o__Saccharimonadales	s__uncultured_bacterium_g__norank_f__norank_o__Saccharimonadales	OTU329	0	0	0	23	0	0	0	0	0	0	0	0	0	0	0	23
d__Bacteria	k__norank_d__Bacteria	p__Bacteroidota	c__Bacteroidia	o__Bacteroidales	f__Williamwhitmaniaceae	g__Blvii28_wastewater-sludge_group	s__unclassified_g__Blvii28_wastewater-sludge_group	OTU489	0	0	0	0	0	2	0	0	0	0	0	0	0	0	0	2
d__Bacteria	k__norank_d__Bacteria	p__Latescibacterota	c__norank_p__Latescibacterota	o__norank_c__norank_p__Latescibacterota	f__norank_o__norank_c__norank_p__Latescibacterota	g__norank_f__norank_o__norank_c__norank_p__Latescibacterota	s__unclassified_g__norank_f__norank_o__norank_c__norank_p__Latescibacterota	OTU171	0	0	0	12	0	0	0	0	0	0	0	0	0	0	0	12
d__Bacteria	k__norank_d__Bacteria	p__Actinobacteriota	c__Actinobacteria	o__Frankiales	f__Nakamurellaceae	g__Nakamurella	s__uncultured_bacterium_g__Nakamurella	OTU1032	0	0	0	0	0	0	0	0	0	0	0	0	27	0	4	31
d__Bacteria	k__norank_d__Bacteria	p__Firmicutes	c__Clostridia	o__Peptostreptococcales-Tissierellales	f__Thermotaleaceae	g__unclassified_f__Thermotaleaceae	s__unclassified_f__Thermotaleaceae	OTU300	0	0	0	7	0	0	0	0	0	0	0	0	0	0	0	7
d__Bacteria	k__norank_d__Bacteria	p__Actinobacteriota	c__Actinobacteria	o__Bifidobacteriales	f__Bifidobacteriaceae	g__Bifidobacterium	s__Bifidobacterium_pseudocatenulatum_DSM_20438__JCM_1200__LMG_10505	OTU1227	5	1	0	0	1	0	1	0	1	2	1	0	0	6	9	27
d__Bacteria	k__norank_d__Bacteria	p__Chloroflexi	c__Chloroflexia	o__Thermomicrobiales	f__AKYG1722	g__norank_f__AKYG1722	s__uncultured_Alphaproteobacteria_bacterium_g__norank_f__AKYG1722	OTU1094	0	0	0	0	0	0	0	0	0	0	0	0	0	0	26	26
d__Bacteria	k__norank_d__Bacteria	p__Bacteroidota	c__OC31	o__norank_c__OC31	f__norank_o__norank_c__OC31	g__norank_f__norank_o__norank_c__OC31	s__uncultured_bacterium_g__norank_f__norank_o__norank_c__OC31	OTU129	0	0	0	4	0	0	0	0	0	0	0	0	0	0	0	4
d__Bacteria	k__norank_d__Bacteria	p__Proteobacteria	c__Alphaproteobacteria	o__Rhizobiales	f__Beijerinckiaceae	g__Microvirga	s__unclassified_g__Microvirga	OTU244	0	0	0	15	0	0	0	0	0	0	0	0	7	8	2	32
d__Bacteria	k__norank_d__Bacteria	p__Planctomycetota	c__Brocadiae	o__Brocadiales	f__Brocadiaceae	g__Candidatus_Brocadia	s__uncultured_bacterium_g__Candidatus_Brocadia	OTU538	0	0	0	16	0	3	0	0	0	0	0	0	0	0	0	19
d__Bacteria	k__norank_d__Bacteria	p__Bdellovibrionota	c__Oligoflexia	o__0319-6G20	f__norank_o__0319-6G20	g__norank_f__norank_o__0319-6G20	s__uncultured_gamma_proteobacterium_g__norank_f__norank_o__0319-6G20	OTU929	0	0	1	0	0	0	0	0	0	0	0	0	11	2	0	14
d__Bacteria	k__norank_d__Bacteria	p__Bacteroidota	c__Bacteroidia	o__Chitinophagales	f__Chitinophagaceae	g__Lacibacter	s__unclassified_g__Lacibacter	OTU737	0	0	0	0	0	0	0	24	0	0	0	0	0	8	0	32
d__Bacteria	k__norank_d__Bacteria	p__Patescibacteria	c__Saccharimonadia	o__Saccharimonadales	f__norank_o__Saccharimonadales	g__norank_f__norank_o__Saccharimonadales	s__wastewater_metagenome_g__norank_f__norank_o__Saccharimonadales	OTU83	0	0	18	0	0	0	0	0	0	0	0	0	0	0	0	18
d__Bacteria	k__norank_d__Bacteria	p__Calditrichota	c__Calditrichia	o__Calditrichales	f__Calditrichaceae	g__Calorithrix	s__bacterium_enrichment_culture_clone_Anammox_9	OTU487	0	0	0	37	0	2	0	0	0	0	0	0	0	0	0	39
d__Bacteria	k__norank_d__Bacteria	p__Chloroflexi	c__Chloroflexia	o__Thermomicrobiales	f__JG30-KF-CM45	g__norank_f__JG30-KF-CM45	s__uncultured_bacterium_g__norank_f__JG30-KF-CM45	OTU900	0	0	0	0	0	0	0	0	0	0	0	0	0	12	0	12
d__Bacteria	k__norank_d__Bacteria	p__Firmicutes	c__Clostridia	o__Christensenellales	f__Christensenellaceae	g__Christensenellaceae_R-7_group	s__bacterium_enrichment_culture_clone_DPF35	OTU64	0	0	6	0	0	0	0	0	0	0	0	0	0	0	0	6
d__Bacteria	k__norank_d__Bacteria	p__Actinobacteriota	c__Actinobacteria	o__Micromonosporales	f__Micromonosporaceae	g__Micromonospora	s__Micromonospora_echinaurantiaca	OTU960	0	0	0	0	0	0	0	0	0	1	0	0	0	5	2	8
d__Bacteria	k__norank_d__Bacteria	p__Verrucomicrobiota	c__unclassified_p__Verrucomicrobiota	o__unclassified_p__Verrucomicrobiota	f__unclassified_p__Verrucomicrobiota	g__unclassified_p__Verrucomicrobiota	s__unclassified_p__Verrucomicrobiota	OTU206	0	0	0	4	0	0	0	0	0	0	0	0	0	0	0	4
d__Bacteria	k__norank_d__Bacteria	p__Patescibacteria	c__Saccharimonadia	o__Saccharimonadales	f__norank_o__Saccharimonadales	g__norank_f__norank_o__Saccharimonadales	s__unclassified_g__norank_f__norank_o__Saccharimonadales	OTU1017	0	0	0	0	0	0	1	49	0	0	0	0	0	0	12	62
d__Bacteria	k__norank_d__Bacteria	p__Verrucomicrobiota	c__Verrucomicrobiae	o__Pedosphaerales	f__Pedosphaeraceae	g__norank_f__Pedosphaeraceae	s__metagenome_g__norank_f__Pedosphaeraceae	OTU528	0	0	0	4	0	0	0	0	0	0	0	0	0	0	0	4
d__Bacteria	k__norank_d__Bacteria	p__Chloroflexi	c__Anaerolineae	o__Caldilineales	f__Caldilineaceae	g__norank_f__Caldilineaceae	s__uncultured_bacterium_g__norank_f__Caldilineaceae	OTU168	0	0	0	1	0	0	0	0	0	0	0	0	0	0	0	1
d__Bacteria	k__norank_d__Bacteria	p__Methylomirabilota	c__Methylomirabilia	o__Rokubacteriales	f__WX65	g__norank_f__WX65	s__uncultured_bacterium_g__norank_f__WX65	OTU326	0	0	0	3	0	0	0	0	0	0	0	0	1	0	0	4
d__Bacteria	k__norank_d__Bacteria	p__Planctomycetota	c__Brocadiae	o__Brocadiales	f__Brocadiaceae	g__Candidatus_Kuenenia	s__uncultured_bacterium_g__Candidatus_Kuenenia	OTU994	0	0	0	112	0	23	0	3	0	0	0	0	0	7	0	145
d__Bacteria	k__norank_d__Bacteria	p__Actinobacteriota	c__Acidimicrobiia	o__Microtrichales	f__Microtrichaceae	g__IMCC26207	s__uncultured_bacterium_g__IMCC26207	OTU401	0	0	0	0	5	0	0	0	0	0	0	0	1	0	0	6
d__Bacteria	k__norank_d__Bacteria	p__Actinobacteriota	c__Actinobacteria	o__Kineosporiales	f__Kineosporiaceae	g__unclassified_f__Kineosporiaceae	s__unclassified_f__Kineosporiaceae	OTU704	0	0	0	0	0	0	0	63	0	0	0	0	0	0	0	63
d__Bacteria	k__norank_d__Bacteria	p__Proteobacteria	c__Gammaproteobacteria	o__Burkholderiales	f__Rhodocyclaceae	g__Zoogloea	s__uncultured_bacterium_g__Zoogloea	OTU743	0	0	0	9	0	3	0	0	4	0	0	0	6	0	0	22
d__Bacteria	k__norank_d__Bacteria	p__Proteobacteria	c__Alphaproteobacteria	o__Sphingomonadales	f__Sphingomonadaceae	g__Sandaracinobacter	s__uncultured_bacterium_g__Sandaracinobacter	OTU1064	0	0	0	0	0	0	0	0	0	0	0	0	0	0	30	30
d__Bacteria	k__norank_d__Bacteria	p__Proteobacteria	c__Alphaproteobacteria	o__Rhizobiales	f__Xanthobacteraceae	g__Pseudolabrys	s__uncultured_bacterium_g__Pseudolabrys	OTU1153	0	0	1	0	0	1	1	0	1	0	0	0	0	1	54	59
d__Bacteria	k__norank_d__Bacteria	p__Nitrospirota	c__Nitrospiria	o__Nitrospirales	f__Nitrospiraceae	g__Nitrospira	s__uncultured_Nitrospira_sp._g__Nitrospira	OTU668	0	0	0	3	0	0	0	31	0	1	1	0	0	0	0	36
d__Bacteria	k__norank_d__Bacteria	p__Firmicutes	c__Clostridia	o__Lachnospirales	f__Lachnospiraceae	g__Blautia	s__unclassified_g__Blautia	OTU1066	0	0	0	1	0	0	1	0	0	0	10	0	7	1	1	21
d__Bacteria	k__norank_d__Bacteria	p__Firmicutes	c__Clostridia	o__Peptostreptococcales-Tissierellales	f__Anaerovoracaceae	g__Eubacterium_nodatum_group	s__uncultured_rumen_bacterium_g__Eubacterium_nodatum_group	OTU655	0	0	0	0	0	0	0	75	0	0	0	0	0	0	0	75
d__Bacteria	k__norank_d__Bacteria	p__Firmicutes	c__Clostridia	o__norank_c__Clostridia	f__Gracilibacteraceae	g__Lutispora	s__unclassified_g__Lutispora	OTU62	0	0	40	0	0	0	0	0	0	0	0	0	0	0	0	40
d__Bacteria	k__norank_d__Bacteria	p__Bacteroidota	c__Bacteroidia	o__Bacteroidales	f__Muribaculaceae	g__norank_f__Muribaculaceae	s__uncultured_bacterium_g__norank_f__Muribaculaceae	OTU793	0	0	0	0	0	0	0	0	0	0	4	0	0	0	0	4
d__Bacteria	k__norank_d__Bacteria	p__norank_k__norank	c__norank_p__norank	o__norank_c__norank_p__norank	f__norank_o__norank_c__norank_p__norank	g__norank_f__norank_o__norank_c__norank_p__norank	s__uncultured_bacterium_g__norank_f__norank_o__norank_c__norank_p__norank	OTU622	0	0	0	0	0	0	2	0	0	0	0	0	0	0	0	2
d__Bacteria	k__norank_d__Bacteria	p__unclassified_k__norank_d__Bacteria	c__unclassified_k__norank_d__Bacteria	o__unclassified_k__norank_d__Bacteria	f__unclassified_k__norank_d__Bacteria	g__unclassified_k__norank_d__Bacteria	s__unclassified_k__norank_d__Bacteria	OTU726	0	0	0	0	0	0	0	51	0	0	0	0	0	0	0	51
d__Bacteria	k__norank_d__Bacteria	p__Planctomycetota	c__Phycisphaerae	o__Phycisphaerales	f__Phycisphaeraceae	g__SM1A02	s__unclassified_g__SM1A02	OTU533	0	0	0	42	0	1	0	0	0	0	0	0	0	0	0	43
d__Bacteria	k__norank_d__Bacteria	p__Patescibacteria	c__Saccharimonadia	o__Saccharimonadales	f__Saccharimonadaceae	g__TM7a	s__uncultured_bacterium_g__TM7a	OTU989	0	0	0	1	0	0	0	0	0	0	0	0	0	7	0	8
d__Bacteria	k__norank_d__Bacteria	p__Chloroflexi	c__Anaerolineae	o__Anaerolineales	f__Anaerolineaceae	g__norank_f__Anaerolineaceae	s__unclassified_g__norank_f__Anaerolineaceae	OTU394	0	0	13	0	14	0	1	0	0	0	0	0	0	0	0	28
d__Bacteria	k__norank_d__Bacteria	p__Actinobacteriota	c__Thermoleophilia	o__Solirubrobacterales	f__Solirubrobacteraceae	g__Conexibacter	s__metagenome_g__Conexibacter	OTU1012	0	0	0	0	0	0	0	0	0	0	0	0	0	0	9	9
d__Bacteria	k__norank_d__Bacteria	p__Proteobacteria	c__Gammaproteobacteria	o__Burkholderiales	f__Alcaligenaceae	g__Alcaligenes	s__Alcaligenes_faecalis_g__Alcaligenes	OTU400	0	0	0	0	2	0	0	0	0	0	0	0	0	0	0	2
d__Bacteria	k__norank_d__Bacteria	p__Bdellovibrionota	c__Oligoflexia	o__0319-6G20	f__norank_o__0319-6G20	g__norank_f__norank_o__0319-6G20	s__uncultured_gamma_proteobacterium_g__norank_f__norank_o__0319-6G20	OTU819	0	0	0	0	0	0	0	0	0	0	0	0	2	0	0	2
d__Bacteria	k__norank_d__Bacteria	p__Chloroflexi	c__Anaerolineae	o__Anaerolineales	f__Anaerolineaceae	g__norank_f__Anaerolineaceae	s__uncultured_Chloroflexi_bacterium_g__norank_f__Anaerolineaceae	OTU464	0	0	0	9	0	0	0	0	0	0	0	0	0	0	0	9
d__Bacteria	k__norank_d__Bacteria	p__Chloroflexi	c__Anaerolineae	o__SBR1031	f__norank_o__SBR1031	g__norank_f__norank_o__SBR1031	s__uncultured_bacterium_g__norank_f__norank_o__SBR1031	OTU229	0	0	0	2	0	0	0	0	0	0	0	0	0	0	0	2
d__Bacteria	k__norank_d__Bacteria	p__Chloroflexi	c__Chloroflexia	o__Thermomicrobiales	f__Thermomicrobiaceae	g__Nitrolancea	s__uncultured_bacterium_g__Nitrolancea	OTU270	0	0	0	2	0	0	0	0	0	0	0	0	0	0	0	2
d__Bacteria	k__norank_d__Bacteria	p__Firmicutes	c__Clostridia	o__Clostridia_UCG-014	f__norank_o__Clostridia_UCG-014	g__norank_f__norank_o__Clostridia_UCG-014	s__gut_metagenome_g__norank_f__norank_o__Clostridia_UCG-014	OTU661	0	0	0	0	0	0	0	5	0	0	0	0	0	0	0	5
d__Bacteria	k__norank_d__Bacteria	p__Spirochaetota	c__Leptospirae	o__Leptospirales	f__Leptospiraceae	g__Leptonema	s__uncultured_bacterium_g__Leptonema	OTU657	0	0	0	0	0	0	0	4	0	0	0	0	0	0	0	4
d__Bacteria	k__norank_d__Bacteria	p__Chloroflexi	c__Anaerolineae	o__Anaerolineales	f__Anaerolineaceae	g__Longilinea	s__uncultured_Chloroflexi_bacterium_g__Longilinea	OTU193	0	0	0	4	3	0	0	0	0	0	0	0	0	0	0	7
d__Bacteria	k__norank_d__Bacteria	p__Actinobacteriota	c__Actinobacteria	o__Corynebacteriales	f__Nocardiaceae	g__Gordonia	s__Gordonia_sputi	OTU1175	0	0	84	12	276	5	0	54	0	0	0	0	0	50	714	1195
d__Bacteria	k__norank_d__Bacteria	p__Patescibacteria	c__unclassified_p__Patescibacteria	o__unclassified_p__Patescibacteria	f__unclassified_p__Patescibacteria	g__unclassified_p__Patescibacteria	s__unclassified_p__Patescibacteria	OTU573	0	0	0	5	0	4	0	0	0	0	0	0	0	0	0	9
d__Bacteria	k__norank_d__Bacteria	p__Actinobacteriota	c__Actinobacteria	o__Micrococcales	f__Promicromonosporaceae	g__Isoptericola	s__unclassified_g__Isoptericola	OTU1218	0	0	0	0	0	1	2	0	0	0	0	0	0	2	10	15
d__Bacteria	k__norank_d__Bacteria	p__Proteobacteria	c__Gammaproteobacteria	o__1013-28-CG33	f__norank_o__1013-28-CG33	g__norank_f__norank_o__1013-28-CG33	s__unclassified_g__norank_f__norank_o__1013-28-CG33	OTU208	0	0	0	5	0	0	0	0	0	0	0	0	0	0	0	5
d__Bacteria	k__norank_d__Bacteria	p__Proteobacteria	c__Gammaproteobacteria	o__Competibacterales	f__Competibacteraceae	g__Candidatus_Competibacter	s__uncultured_bacterium_g__Candidatus_Competibacter	OTU418	0	0	0	0	41	0	0	12	0	0	0	0	1	0	0	54
d__Bacteria	k__norank_d__Bacteria	p__Methylomirabilota	c__Methylomirabilia	o__Rokubacteriales	f__norank_o__Rokubacteriales	g__norank_f__norank_o__Rokubacteriales	s__metagenome_g__norank_f__norank_o__Rokubacteriales	OTU1027	0	0	0	0	0	0	0	0	0	0	0	0	0	0	2	2
d__Bacteria	k__norank_d__Bacteria	p__Bacteroidota	c__Bacteroidia	o__Chitinophagales	f__37-13	g__norank_f__37-13	s__uncultured_bacterium_g__norank_f__37-13	OTU1173	0	0	0	0	0	0	0	0	0	0	0	0	0	0	6	6
d__Bacteria	k__norank_d__Bacteria	p__Proteobacteria	c__Alphaproteobacteria	o__Rhizobiales	f__Rhizobiaceae	g__Aureimonas	s__uncultured_bacterium_g__Aureimonas	OTU1162	0	0	0	0	0	0	0	11	2	0	0	0	405	62	594	1074
d__Bacteria	k__norank_d__Bacteria	p__Patescibacteria	c__Dojkabacteria	o__norank_c__Dojkabacteria	f__norank_o__norank_c__Dojkabacteria	g__norank_f__norank_o__norank_c__Dojkabacteria	s__uncultured_bacterium_g__norank_f__norank_o__norank_c__Dojkabacteria	OTU218	0	0	0	6	0	0	0	0	0	0	0	0	0	0	0	6
d__Bacteria	k__norank_d__Bacteria	p__Proteobacteria	c__Gammaproteobacteria	o__Legionellales	f__Legionellaceae	g__Legionella	s__Legionella_sp.	OTU1081	0	0	0	0	4	0	0	0	0	0	0	0	0	0	8	12
d__Bacteria	k__norank_d__Bacteria	p__Desulfobacterota	c__Desulfobulbia	o__Desulfobulbales	f__Desulfocapsaceae	g__Desulfoprunum	s__uncultured_bacterium_g__Desulfoprunum	OTU453	0	0	0	10	0	1	0	0	0	0	0	0	0	0	0	11
d__Bacteria	k__norank_d__Bacteria	p__Firmicutes	c__Bacilli	o__Lactobacillales	f__Lactobacillaceae	g__Lactobacillus	s__unclassified_g__Lactobacillus	OTU1230	3	1	1	5955	2	0	182	98	3	0	0	0	9	0	624	6878
d__Bacteria	k__norank_d__Bacteria	p__Firmicutes	c__Bacilli	o__Thermoactinomycetales	f__Thermoactinomycetaceae	g__Thermoactinomyces	s__unclassified_g__Thermoactinomyces	OTU979	0	0	0	0	0	0	0	0	0	0	0	0	0	15	0	15
d__Bacteria	k__norank_d__Bacteria	p__Chloroflexi	c__Anaerolineae	o__SBR1031	f__A4b	g__norank_f__A4b	s__unclassified_g__norank_f__A4b	OTU186	0	0	0	1	0	0	0	0	0	0	0	0	0	0	0	1
d__Bacteria	k__norank_d__Bacteria	p__Deinococcota	c__Deinococci	o__Deinococcales	f__Trueperaceae	g__Truepera	s__uncultured_endolithic_bacterium_g__Truepera	OTU1136	0	0	80	6	0	1	0	4	3	0	0	0	5	18	62	179
d__Bacteria	k__norank_d__Bacteria	p__Bacteroidota	c__Bacteroidia	o__Chitinophagales	f__Chitinophagaceae	g__Terrimonas	s__unclassified_g__Terrimonas	OTU1057	0	0	0	0	0	0	0	0	0	0	0	0	0	0	3	3
d__Bacteria	k__norank_d__Bacteria	p__Actinobacteriota	c__Actinobacteria	o__Micrococcales	f__Microbacteriaceae	g__unclassified_f__Microbacteriaceae	s__unclassified_f__Microbacteriaceae	OTU828	0	0	0	0	0	0	0	1	0	0	0	0	3	0	4	8
d__Bacteria	k__norank_d__Bacteria	p__Actinobacteriota	c__Actinobacteria	o__Propionibacteriales	f__Nocardioidaceae	g__Nocardioides	s__Nocardioides_alkalitolerans	OTU782	0	0	0	0	0	0	0	0	1	0	0	0	0	0	0	1
d__Bacteria	k__norank_d__Bacteria	p__Proteobacteria	c__Alphaproteobacteria	o__Rhizobiales	f__Xanthobacteraceae	g__Pseudolabrys	s__metagenome_g__Pseudolabrys	OTU728	0	0	0	0	1	0	0	7	1	0	0	0	0	0	0	9
d__Bacteria	k__norank_d__Bacteria	p__Firmicutes	c__Clostridia	o__Lachnospirales	f__Lachnospiraceae	g__Ruminococcus_torques_group	s__unclassified_g__Ruminococcus_torques_group	OTU456	0	1	0	0	0	2	0	1	0	0	0	0	2	0	0	6
d__Bacteria	k__norank_d__Bacteria	p__Firmicutes	c__Clostridia	o__Lachnospirales	f__Lachnospiraceae	g__Tyzzerella	s__unclassified_g__Tyzzerella	OTU1109	0	0	0	0	0	0	0	0	0	0	0	0	0	0	17	17
d__Bacteria	k__norank_d__Bacteria	p__Proteobacteria	c__Gammaproteobacteria	o__Burkholderiales	f__Nitrosomonadaceae	g__Ellin6067	s__unclassified_g__Ellin6067	OTU1089	0	0	0	0	0	0	0	0	1	0	0	0	0	0	14	15
d__Bacteria	k__norank_d__Bacteria	p__Actinobacteriota	c__Acidimicrobiia	o__Microtrichales	f__Microtrichaceae	g__Sva0996_marine_group	s__unclassified_g__Sva0996_marine_group	OTU534	0	0	0	4	0	2	0	0	0	0	0	0	0	0	0	6
d__Bacteria	k__norank_d__Bacteria	p__Chloroflexi	c__Anaerolineae	o__SJA-15	f__norank_o__SJA-15	g__norank_f__norank_o__SJA-15	s__uncultured_soil_bacterium_g__norank_f__norank_o__SJA-15	OTU348	0	0	0	7	0	0	0	0	0	0	0	0	0	0	0	7
d__Bacteria	k__norank_d__Bacteria	p__Desulfobacterota	c__Desulfobulbia	o__Desulfobulbales	f__Desulfobulbaceae	g__Desulfobulbus	s__unclassified_g__Desulfobulbus	OTU949	0	0	16	0	0	0	0	0	0	0	0	0	0	4	0	20
d__Bacteria	k__norank_d__Bacteria	p__Proteobacteria	c__Gammaproteobacteria	o__Burkholderiales	f__Comamonadaceae	g__Ottowia	s__unclassified_g__Ottowia	OTU606	0	1	84	0	6	9	5	11	2	0	0	0	9	11	0	138
d__Bacteria	k__norank_d__Bacteria	p__Firmicutes	c__Bacilli	o__Staphylococcales	f__Staphylococcaceae	g__Staphylococcus	s__Staphylococcus_saprophyticus_g__Staphylococcus	OTU813	0	1	239	22	120	10	22	93	30	1	685	0	145	55	136	1559
d__Bacteria	k__norank_d__Bacteria	p__Bacteroidota	c__Bacteroidia	o__Sphingobacteriales	f__AKYH767	g__norank_f__AKYH767	s__uncultured_bacterium_g__norank_f__AKYH767	OTU184	0	0	0	3	0	0	0	0	0	0	0	0	0	0	0	3
d__Bacteria	k__norank_d__Bacteria	p__Proteobacteria	c__Alphaproteobacteria	o__Rhizobiales	f__Amb-16S-1323	g__norank_f__Amb-16S-1323	s__uncultured_bacterium_g__norank_f__Amb-16S-1323	OTU308	0	0	0	4	0	0	0	0	0	0	0	0	0	0	0	4
d__Bacteria	k__norank_d__Bacteria	p__Actinobacteriota	c__Thermoleophilia	o__Gaiellales	f__norank_o__Gaiellales	g__norank_f__norank_o__Gaiellales	s__unclassified_g__norank_f__norank_o__Gaiellales	OTU82	0	0	14	0	0	0	0	0	0	0	0	0	0	0	0	14
d__Bacteria	k__norank_d__Bacteria	p__Actinobacteriota	c__Actinobacteria	o__Propionibacteriales	f__Propionibacteriaceae	g__unclassified_f__Propionibacteriaceae	s__unclassified_f__Propionibacteriaceae	OTU1203	0	0	85	8	69	2	0	23	1	0	0	0	30	58	32	308
d__Bacteria	k__norank_d__Bacteria	p__Actinobacteriota	c__Actinobacteria	o__Micrococcales	f__Micrococcaceae	g__Arthrobacter	s__unclassified_g__Arthrobacter	OTU767	1	2	4	1	2	0	1	7	1	0	0	0	38	7	33	97
d__Bacteria	k__norank_d__Bacteria	p__Proteobacteria	c__Alphaproteobacteria	o__Acetobacterales	f__Acetobacteraceae	g__Acidiphilium	s__uncultured_Alphaproteobacteria_bacterium_g__Acidiphilium	OTU424	0	0	0	0	30	0	0	0	0	0	0	0	0	0	0	30
d__Bacteria	k__norank_d__Bacteria	p__Sumerlaeota	c__Sumerlaeia	o__norank_c__Sumerlaeia	f__norank_o__norank_c__Sumerlaeia	g__norank_f__norank_o__norank_c__Sumerlaeia	s__uncultured_bacterium_g__norank_f__norank_o__norank_c__Sumerlaeia	OTU271	0	0	0	3	0	0	0	0	0	0	0	0	0	0	0	3
d__Bacteria	k__norank_d__Bacteria	p__Acidobacteriota	c__Vicinamibacteria	o__Vicinamibacterales	f__Vicinamibacteraceae	g__Luteitalea	s__unclassified_g__Luteitalea	OTU1045	0	0	0	0	0	0	0	0	0	0	0	0	0	0	24	24
d__Bacteria	k__norank_d__Bacteria	p__Patescibacteria	c__Saccharimonadia	o__Saccharimonadales	f__norank_o__Saccharimonadales	g__norank_f__norank_o__Saccharimonadales	s__unclassified_g__norank_f__norank_o__Saccharimonadales	OTU1160	0	0	224	7	220	6	15	78	12	0	0	0	52	135	129	878
d__Bacteria	k__norank_d__Bacteria	p__Firmicutes	c__Clostridia	o__Christensenellales	f__Christensenellaceae	g__Christensenellaceae_R-7_group	s__uncultured_Firmicutes_bacterium_g__Christensenellaceae_R-7_group	OTU86	0	0	18	0	0	0	0	0	0	0	0	0	0	0	0	18
d__Bacteria	k__norank_d__Bacteria	p__Firmicutes	c__Bacilli	o__Staphylococcales	f__Staphylococcaceae	g__Staphylococcus	s__Staphylococcus_sciuri	OTU1111	0	0	0	2	0	0	0	2	0	4586	14	4189	119	201	90	9203
d__Bacteria	k__norank_d__Bacteria	p__Firmicutes	c__Bacilli	o__Bacillales	f__Bacillaceae	g__Oceanobacillus	s__unclassified_g__Oceanobacillus	OTU1142	0	0	0	0	0	0	0	0	0	0	0	0	0	0	26	26
d__Bacteria	k__norank_d__Bacteria	p__unclassified_k__norank_d__Bacteria	c__unclassified_k__norank_d__Bacteria	o__unclassified_k__norank_d__Bacteria	f__unclassified_k__norank_d__Bacteria	g__unclassified_k__norank_d__Bacteria	s__unclassified_k__norank_d__Bacteria	OTU125	0	0	0	1	0	0	0	0	0	0	0	0	0	0	0	1
d__Bacteria	k__norank_d__Bacteria	p__Proteobacteria	c__Gammaproteobacteria	o__Burkholderiales	f__Comamonadaceae	g__unclassified_f__Comamonadaceae	s__unclassified_f__Comamonadaceae	OTU723	0	0	0	0	20	3	0	13	0	0	0	0	0	0	0	36
d__Bacteria	k__norank_d__Bacteria	p__Firmicutes	c__Bacilli	o__Lactobacillales	f__Lactobacillaceae	g__Lactobacillus	s__Lactobacillus_aviarius	OTU1231	0	0	0	0	0	0	0	0	0	0	0	0	0	0	152	152
d__Bacteria	k__norank_d__Bacteria	p__unclassified_k__norank_d__Bacteria	c__unclassified_k__norank_d__Bacteria	o__unclassified_k__norank_d__Bacteria	f__unclassified_k__norank_d__Bacteria	g__unclassified_k__norank_d__Bacteria	s__unclassified_k__norank_d__Bacteria	OTU594	0	0	0	0	2	0	1	16	2	0	0	0	0	0	0	21
d__Bacteria	k__norank_d__Bacteria	p__Acidobacteriota	c__Vicinamibacteria	o__Vicinamibacterales	f__Vicinamibacteraceae	g__Luteitalea	s__unclassified_g__Luteitalea	OTU263	0	0	0	2	0	0	0	0	0	0	0	0	0	0	0	2
d__Bacteria	k__norank_d__Bacteria	p__Actinobacteriota	c__Actinobacteria	o__unclassified_c__Actinobacteria	f__unclassified_c__Actinobacteria	g__unclassified_c__Actinobacteria	s__unclassified_c__Actinobacteria	OTU195	0	0	0	3	0	0	0	0	0	0	0	0	0	0	0	3
d__Bacteria	k__norank_d__Bacteria	p__Proteobacteria	c__Gammaproteobacteria	o__Steroidobacterales	f__Steroidobacteraceae	g__Steroidobacter	s__unclassified_g__Steroidobacter	OTU663	0	0	0	0	0	0	1	12	0	0	0	0	0	0	0	13
d__Bacteria	k__norank_d__Bacteria	p__Firmicutes	c__Desulfotomaculia	o__Desulfotomaculales	f__norank_o__Desulfotomaculales	g__Pelotomaculum	s__unclassified_g__Pelotomaculum	OTU36	0	0	34	0	0	0	0	0	0	0	0	0	0	0	2	36
d__Bacteria	k__norank_d__Bacteria	p__Proteobacteria	c__Gammaproteobacteria	o__Pseudomonadales	f__Moraxellaceae	g__Acinetobacter	s__Acinetobacter_junii	OTU627	0	0	405	27	711	15	6	0	9	0	0	0	0	737	2	1912
d__Bacteria	k__norank_d__Bacteria	p__Actinobacteriota	c__Actinobacteria	o__Pseudonocardiales	f__Pseudonocardiaceae	g__Actinomycetospora	s__uncultured_bacterium_g__Actinomycetospora	OTU383	0	0	0	0	73	0	0	0	2	0	0	0	0	0	0	75
d__Bacteria	k__norank_d__Bacteria	p__Proteobacteria	c__Gammaproteobacteria	o__Burkholderiales	f__Burkholderiaceae	g__Limnobacter	s__uncultured_bacterium_g__Limnobacter	OTU130	0	0	0	1	0	0	0	0	0	0	0	0	0	0	0	1
d__Bacteria	k__norank_d__Bacteria	p__Bacteroidota	c__Bacteroidia	o__Bacteroidales	f__Rikenellaceae	g__Alistipes	s__gut_metagenome_g__Alistipes	OTU616	0	0	0	0	0	1	1	0	0	0	0	0	0	0	0	2
d__Bacteria	k__norank_d__Bacteria	p__Firmicutes	c__Clostridia	o__Clostridiales	f__Oxobacteraceae	g__Oxobacter	s__unclassified_g__Oxobacter	OTU1068	0	0	0	1	31	1	2	68	0	0	0	0	0	3	5	111
d__Bacteria	k__norank_d__Bacteria	p__Bacteroidota	c__Bacteroidia	o__Chitinophagales	f__Chitinophagaceae	g__Edaphobaculum	s__uncultured_bacterium_g__Edaphobaculum	OTU1001	0	0	0	0	0	0	0	68	0	0	0	0	0	2	0	70
d__Bacteria	k__norank_d__Bacteria	p__Proteobacteria	c__Gammaproteobacteria	o__Burkholderiales	f__Oxalobacteraceae	g__Herbaspirillum	s__Herbaspirillum_huttiense	OTU916	0	0	20	0	0	0	0	0	6	0	0	0	0	26	0	52
d__Bacteria	k__norank_d__Bacteria	p__Firmicutes	c__Bacilli	o__Erysipelotrichales	f__Erysipelotrichaceae	g__Ileibacterium	s__Ileibacterium_valens	OTU898	2	0	0	2	0	0	0	12	0	1	0	0	0	1	0	18
d__Bacteria	k__norank_d__Bacteria	p__Bacteroidota	c__Bacteroidia	o__Cytophagales	f__Cytophagaceae	g__Cytophaga	s__unclassified_g__Cytophaga	OTU58	0	0	7	0	0	0	0	0	0	0	0	0	0	0	0	7
d__Bacteria	k__norank_d__Bacteria	p__Chloroflexi	c__Anaerolineae	o__Caldilineales	f__Caldilineaceae	g__Litorilinea	s__uncultured_bacterium_g__Litorilinea	OTU178	0	0	0	1	0	0	0	0	0	0	0	0	0	0	0	1
d__Bacteria	k__norank_d__Bacteria	p__Proteobacteria	c__Alphaproteobacteria	o__Reyranellales	f__Reyranellaceae	g__Reyranella	s__unclassified_g__Reyranella	OTU625	0	0	0	0	1	0	1	0	1	0	0	0	0	1	0	4
d__Bacteria	k__norank_d__Bacteria	p__Verrucomicrobiota	c__Verrucomicrobiae	o__Pedosphaerales	f__Pedosphaeraceae	g__unclassified_f__Pedosphaeraceae	s__unclassified_f__Pedosphaeraceae	OTU345	0	0	0	2	0	0	0	0	0	0	0	0	0	0	0	2
d__Bacteria	k__norank_d__Bacteria	p__Proteobacteria	c__Gammaproteobacteria	o__Aeromonadales	f__Aeromonadaceae	g__Aeromonas	s__unclassified_g__Aeromonas	OTU970	0	0	0	0	0	2	0	0	0	0	0	0	3	10	0	15
d__Bacteria	k__norank_d__Bacteria	p__Firmicutes	c__Bacilli	o__Lactobacillales	f__Streptococcaceae	g__Lactococcus	s__Lactococcus_garvieae	OTU333	0	0	0	9	0	0	0	0	0	0	0	0	0	0	0	9
d__Bacteria	k__norank_d__Bacteria	p__Patescibacteria	c__Microgenomatia	o__Candidatus_Woesebacteria	f__norank_o__Candidatus_Woesebacteria	g__norank_f__norank_o__Candidatus_Woesebacteria	s__unclassified_g__norank_f__norank_o__Candidatus_Woesebacteria	OTU339	0	0	0	2	0	0	0	0	0	0	0	0	0	0	0	2
d__Bacteria	k__norank_d__Bacteria	p__Proteobacteria	c__Gammaproteobacteria	o__Xanthomonadales	f__Xanthomonadaceae	g__Luteimonas	s__Luteimonas_sp.	OTU1196	0	0	0	0	0	0	0	7	0	0	0	0	0	0	63	70
d__Bacteria	k__norank_d__Bacteria	p__Actinobacteriota	c__Actinobacteria	o__Corynebacteriales	f__Corynebacteriaceae	g__Corynebacterium	s__Corynebacterium_tuberculostearicum	OTU1161	0	0	13	2	115	0	8	0	13	0	0	0	61	1	26	239
d__Bacteria	k__norank_d__Bacteria	p__Cyanobacteria	c__Vampirivibrionia	o__Gastranaerophilales	f__norank_o__Gastranaerophilales	g__norank_f__norank_o__Gastranaerophilales	s__unclassified_g__norank_f__norank_o__Gastranaerophilales	OTU269	0	0	0	3	0	0	0	0	0	0	0	0	0	0	0	3
d__Bacteria	k__norank_d__Bacteria	p__Proteobacteria	c__Gammaproteobacteria	o__Xanthomonadales	f__Rhodanobacteraceae	g__Rhodanobacter	s__uncultured_Xanthomonadaceae_bacterium_g__Rhodanobacter	OTU445	0	0	0	0	9	0	0	0	0	0	0	0	1	0	0	10
d__Bacteria	k__norank_d__Bacteria	p__Patescibacteria	c__ABY1	o__Candidatus_Magasanikbacteria	f__norank_o__Candidatus_Magasanikbacteria	g__norank_f__norank_o__Candidatus_Magasanikbacteria	s__uncultured_bacterium_g__norank_f__norank_o__Candidatus_Magasanikbacteria	OTU155	0	0	0	2	0	0	0	0	0	0	0	0	0	0	0	2
d__Bacteria	k__norank_d__Bacteria	p__Myxococcota	c__Myxococcia	o__Myxococcales	f__Anaeromyxobacteraceae	g__Anaeromyxobacter	s__uncultured_bacterium_g__Anaeromyxobacter	OTU185	0	0	0	1	0	0	0	0	0	0	0	0	0	0	0	1
d__Bacteria	k__norank_d__Bacteria	p__Planctomycetota	c__OM190	o__norank_c__OM190	f__norank_o__norank_c__OM190	g__norank_f__norank_o__norank_c__OM190	s__metagenome_g__norank_f__norank_o__norank_c__OM190	OTU337	0	0	0	3	0	0	0	0	0	0	0	0	0	0	0	3
d__Bacteria	k__norank_d__Bacteria	p__Proteobacteria	c__Gammaproteobacteria	o__Burkholderiales	f__Oxalobacteraceae	g__Noviherbaspirillum	s__unclassified_g__Noviherbaspirillum	OTU1005	0	0	28	0	0	1	3	2	1	0	0	0	0	0	6	41
d__Bacteria	k__norank_d__Bacteria	p__Calditrichota	c__Calditrichia	o__Calditrichales	f__Calditrichaceae	g__JdFR-76	s__uncultured_bacterium_g__JdFR-76	OTU113	0	0	0	24	0	0	0	0	0	0	0	0	0	0	0	24
d__Bacteria	k__norank_d__Bacteria	p__Proteobacteria	c__Alphaproteobacteria	o__Rhizobiales	f__Rhizobiaceae	g__Allorhizobium-Neorhizobium-Pararhizobium-Rhizobium	s__unclassified_g__Allorhizobium-Neorhizobium-Pararhizobium-Rhizobium	OTU907	0	0	73	0	6	0	0	0	0	0	0	0	0	1	1	81
d__Bacteria	k__norank_d__Bacteria	p__Actinobacteriota	c__Thermoleophilia	o__Gaiellales	f__norank_o__Gaiellales	g__norank_f__norank_o__Gaiellales	s__unclassified_g__norank_f__norank_o__Gaiellales	OTU414	0	0	0	0	77	0	0	0	0	0	0	0	0	0	0	77
d__Bacteria	k__norank_d__Bacteria	p__Proteobacteria	c__Alphaproteobacteria	o__Rhizobiales	f__Rhizobiaceae	g__Allorhizobium-Neorhizobium-Pararhizobium-Rhizobium	s__unclassified_g__Allorhizobium-Neorhizobium-Pararhizobium-Rhizobium	OTU861	0	0	59	4	0	0	1	39	17	0	0	0	24	31	7	182
d__Bacteria	k__norank_d__Bacteria	p__Actinobacteriota	c__Actinobacteria	o__Corynebacteriales	f__Dietziaceae	g__Dietzia	s__Dietzia_sp._oral_taxon_368	OTU427	0	0	0	0	15	0	0	0	0	0	0	0	0	0	0	15
d__Bacteria	k__norank_d__Bacteria	p__Chloroflexi	c__Anaerolineae	o__Anaerolineales	f__Anaerolineaceae	g__Leptolinea	s__uncultured_bacterium_g__Leptolinea	OTU237	0	0	0	11	0	0	0	0	0	0	0	0	0	0	0	11
d__Bacteria	k__norank_d__Bacteria	p__Desulfobacterota	c__Desulfovibrionia	o__Desulfovibrionales	f__Desulfovibrionaceae	g__Desulfovibrio	s__Desulfovibrio_desulfuricans	OTU1146	0	0	0	0	0	0	0	0	0	0	0	0	0	1	4	5
d__Bacteria	k__norank_d__Bacteria	p__Armatimonadota	c__Fimbriimonadia	o__Fimbriimonadales	f__Fimbriimonadaceae	g__norank_f__Fimbriimonadaceae	s__unclassified_g__norank_f__Fimbriimonadaceae	OTU467	0	0	0	3	0	2	0	0	0	0	0	0	0	0	0	5
d__Bacteria	k__norank_d__Bacteria	p__Desulfobacterota	c__Syntrophobacteria	o__Syntrophobacterales	f__Syntrophobacteraceae	g__Desulforhabdus	s__uncultured_bacterium_g__Desulforhabdus	OTU91	0	0	9	1	0	1	0	0	0	0	0	0	0	0	2	13
d__Bacteria	k__norank_d__Bacteria	p__Gemmatimonadota	c__Gemmatimonadetes	o__Gemmatimonadales	f__Gemmatimonadaceae	g__norank_f__Gemmatimonadaceae	s__unclassified_g__norank_f__Gemmatimonadaceae	OTU131	0	0	0	2	0	0	0	0	0	0	0	0	0	0	0	2
d__Bacteria	k__norank_d__Bacteria	p__Firmicutes	c__Clostridia	o__norank_c__Clostridia	f__Hungateiclostridiaceae	g__HN-HF0106	s__unclassified_g__HN-HF0106	OTU779	0	0	0	0	0	0	0	0	3	0	0	0	0	0	0	3
d__Bacteria	k__norank_d__Bacteria	p__MBNT15	c__norank_p__MBNT15	o__norank_c__norank_p__MBNT15	f__norank_o__norank_c__norank_p__MBNT15	g__norank_f__norank_o__norank_c__norank_p__MBNT15	s__uncultured_bacterium_g__norank_f__norank_o__norank_c__norank_p__MBNT15	OTU579	0	0	0	55	0	1	0	0	0	0	0	0	0	0	0	56
d__Bacteria	k__norank_d__Bacteria	p__Bdellovibrionota	c__Bdellovibrionia	o__Bacteriovoracales	f__Bacteriovoracaceae	g__Peredibacter	s__unclassified_g__Peredibacter	OTU225	0	0	0	1	0	0	0	0	0	0	0	0	0	0	0	1
d__Bacteria	k__norank_d__Bacteria	p__Acidobacteriota	c__Vicinamibacteria	o__Subgroup_17	f__norank_o__Subgroup_17	g__norank_f__norank_o__Subgroup_17	s__uncultured_Acidobacteria_bacterium_g__norank_f__norank_o__Subgroup_17	OTU911	0	0	0	0	0	0	0	0	0	0	0	0	0	6	0	6
d__Bacteria	k__norank_d__Bacteria	p__Planctomycetota	c__OM190	o__norank_c__OM190	f__norank_o__norank_c__OM190	g__norank_f__norank_o__norank_c__OM190	s__uncultured_bacterium_g__norank_f__norank_o__norank_c__OM190	OTU761	0	0	0	0	0	0	0	0	1	0	0	0	0	0	0	1
d__Bacteria	k__norank_d__Bacteria	p__Patescibacteria	c__Saccharimonadia	o__Saccharimonadales	f__norank_o__Saccharimonadales	g__norank_f__norank_o__Saccharimonadales	s__uncultured_candidate_division_WS5_bacterium	OTU347	0	0	0	1	0	0	0	0	0	0	0	0	0	0	0	1
d__Bacteria	k__norank_d__Bacteria	p__Proteobacteria	c__Alphaproteobacteria	o__Rhodobacterales	f__Rhodobacteraceae	g__Rubellimicrobium	s__uncultured_bacterium_g__Rubellimicrobium	OTU588	0	0	0	0	0	0	3	0	0	0	0	0	0	0	0	3
d__Bacteria	k__norank_d__Bacteria	p__Bacteroidota	c__Ignavibacteria	o__Ignavibacteriales	f__PHOS-HE36	g__norank_f__PHOS-HE36	s__uncultured_bacterium_g__norank_f__PHOS-HE36	OTU471	0	0	0	9	0	3	0	0	0	0	0	0	0	0	0	12
d__Bacteria	k__norank_d__Bacteria	p__Proteobacteria	c__Alphaproteobacteria	o__Rhizobiales	f__Rhizobiaceae	g__unclassified_f__Rhizobiaceae	s__unclassified_f__Rhizobiaceae	OTU766	0	0	0	0	1	2	1	14	3	0	0	0	1	0	0	22
d__Bacteria	k__norank_d__Bacteria	p__Firmicutes	c__Clostridia	o__Lachnospirales	f__Lachnospiraceae	g__unclassified_f__Lachnospiraceae	s__unclassified_f__Lachnospiraceae	OTU790	0	0	0	0	0	0	0	0	1	2	0	0	0	0	0	3
d__Bacteria	k__norank_d__Bacteria	p__Gemmatimonadota	c__Longimicrobia	o__Longimicrobiales	f__Longimicrobiaceae	g__norank_f__Longimicrobiaceae	s__metagenome_g__norank_f__Longimicrobiaceae	OTU742	0	0	0	0	0	0	1	0	2	0	0	0	0	0	0	3
d__Bacteria	k__norank_d__Bacteria	p__Proteobacteria	c__Gammaproteobacteria	o__Pseudomonadales	f__Moraxellaceae	g__Enhydrobacter	s__Moraxella_osloensis_g__Enhydrobacter	OTU1156	0	0	10	9	22	0	0	7	2	0	0	0	2	19	3	74
d__Bacteria	k__norank_d__Bacteria	p__Firmicutes	c__Clostridia	o__Peptostreptococcales-Tissierellales	f__norank_o__Peptostreptococcales-Tissierellales	g__Anaerococcus	s__Anaerococcus_hydrogenalis	OTU391	0	0	0	0	127	0	0	0	0	0	0	0	0	0	0	127
d__Bacteria	k__norank_d__Bacteria	p__Chloroflexi	c__Chloroflexia	o__Thermomicrobiales	f__JG30-KF-CM45	g__norank_f__JG30-KF-CM45	s__bacterium_QTYC46b	OTU1226	0	0	0	3	1	0	0	0	4	0	0	0	0	16	48	72
d__Bacteria	k__norank_d__Bacteria	p__Firmicutes	c__Bacilli	o__Lactobacillales	f__Lactobacillaceae	g__Lactobacillus	s__Lactobacillus_pontis	OTU1176	0	0	1	4501	0	1	175	35	8	1	2	0	111	91	448	5374
d__Bacteria	k__norank_d__Bacteria	p__Patescibacteria	c__Saccharimonadia	o__Saccharimonadales	f__norank_o__Saccharimonadales	g__norank_f__norank_o__Saccharimonadales	s__unclassified_g__norank_f__norank_o__Saccharimonadales	OTU1183	0	0	129	2	0	0	5	44	7	0	0	0	32	14	22	255
d__Bacteria	k__norank_d__Bacteria	p__Actinobacteriota	c__Actinobacteria	o__Bifidobacteriales	f__Bifidobacteriaceae	g__Bifidobacterium	s__Bifidobacterium_longum	OTU318	0	1	0	2	0	0	1	2	1	1	0	0	0	1	0	9
d__Bacteria	k__norank_d__Bacteria	p__Bacteroidota	c__Bacteroidia	o__Chitinophagales	f__Chitinophagaceae	g__Terrimonas	s__Terrimonas_rubra	OTU880	0	0	0	2	0	0	0	5	0	0	0	0	4	0	0	11
d__Bacteria	k__norank_d__Bacteria	p__SAR324_cladeMarine_group_B	c__norank_p__SAR324_cladeMarine_group_B	o__norank_c__norank_p__SAR324_cladeMarine_group_B	f__norank_o__norank_c__norank_p__SAR324_cladeMarine_group_B	g__norank_f__norank_o__norank_c__norank_p__SAR324_cladeMarine_group_B	s__unclassified_g__norank_f__norank_o__norank_c__norank_p__SAR324_cladeMarine_group_B	OTU151	0	0	0	1	0	0	0	0	0	0	0	0	0	0	0	1
d__Bacteria	k__norank_d__Bacteria	p__Patescibacteria	c__Berkelbacteria	o__norank_c__Berkelbacteria	f__norank_o__norank_c__Berkelbacteria	g__norank_f__norank_o__norank_c__Berkelbacteria	s__uncultured_bacterium_g__norank_f__norank_o__norank_c__Berkelbacteria	OTU666	0	0	0	0	0	0	0	19	0	0	0	0	0	0	0	19
d__Bacteria	k__norank_d__Bacteria	p__Spirochaetota	c__Spirochaetia	o__Spirochaetales	f__Spirochaetaceae	g__Spirochaeta	s__uncultured_soil_bacterium_g__Spirochaeta	OTU209	0	0	0	1	0	0	0	0	0	0	0	0	0	0	0	1
d__Bacteria	k__norank_d__Bacteria	p__Bacteroidota	c__Bacteroidia	o__Cytophagales	f__Microscillaceae	g__Ohtaekwangia	s__unclassified_g__Ohtaekwangia	OTU525	0	0	0	0	0	2	0	0	0	0	0	0	0	0	0	2
d__Bacteria	k__norank_d__Bacteria	p__Cyanobacteria	c__Cyanobacteriia	o__Chloroplast	f__norank_o__Chloroplast	g__norank_f__norank_o__Chloroplast	s__unclassified_g__norank_f__norank_o__Chloroplast	OTU968	0	0	0	0	0	0	0	0	0	0	0	0	0	1	0	1
d__Bacteria	k__norank_d__Bacteria	p__Actinobacteriota	c__Actinobacteria	o__Propionibacteriales	f__Propionibacteriaceae	g__Propionicicella	s__uncultured_bacterium_g__Propionicicella	OTU1061	0	0	20	1	27	4	0	5	2	0	0	0	60	4	58	181
d__Bacteria	k__norank_d__Bacteria	p__Chloroflexi	c__TK10	o__norank_c__TK10	f__norank_o__norank_c__TK10	g__norank_f__norank_o__norank_c__TK10	s__unclassified_g__norank_f__norank_o__norank_c__TK10	OTU286	0	0	0	2	1	0	0	0	0	0	0	0	0	0	0	3
d__Bacteria	k__norank_d__Bacteria	p__Bacteroidota	c__Ignavibacteria	o__Ignavibacteriales	f__unclassified_o__Ignavibacteriales	g__unclassified_o__Ignavibacteriales	s__unclassified_o__Ignavibacteriales	OTU848	0	0	0	14	0	0	0	0	0	0	0	0	2	0	0	16
d__Bacteria	k__norank_d__Bacteria	p__Planctomycetota	c__Brocadiae	o__Brocadiales	f__Brocadiaceae	g__unclassified_f__Brocadiaceae	s__unclassified_f__Brocadiaceae	OTU480	0	0	0	30	0	5	0	0	0	0	0	0	0	0	0	35
d__Bacteria	k__norank_d__Bacteria	p__Proteobacteria	c__Gammaproteobacteria	o__Burkholderiales	f__Comamonadaceae	g__Delftia	s__Delftia_acidovorans	OTU1083	0	0	127	2	43	2	10	142	9	0	0	0	90	122	78	625
d__Bacteria	k__norank_d__Bacteria	p__Patescibacteria	c__Saccharimonadia	o__Saccharimonadales	f__unclassified_o__Saccharimonadales	g__unclassified_o__Saccharimonadales	s__unclassified_o__Saccharimonadales	OTU415	0	0	50	0	37	0	0	0	0	0	0	0	0	0	0	87
d__Bacteria	k__norank_d__Bacteria	p__Chloroflexi	c__Anaerolineae	o__SBR1031	f__A4b	g__norank_f__A4b	s__uncultured_Anaerolineae_bacterium_g__norank_f__A4b	OTU190	0	0	0	5	0	0	0	0	0	0	0	0	0	0	0	5
d__Bacteria	k__norank_d__Bacteria	p__unclassified_k__norank_d__Bacteria	c__unclassified_k__norank_d__Bacteria	o__unclassified_k__norank_d__Bacteria	f__unclassified_k__norank_d__Bacteria	g__unclassified_k__norank_d__Bacteria	s__unclassified_k__norank_d__Bacteria	OTU258	0	0	0	2	0	0	0	0	0	0	0	0	0	0	0	2
d__Bacteria	k__norank_d__Bacteria	p__unclassified_k__norank_d__Bacteria	c__unclassified_k__norank_d__Bacteria	o__unclassified_k__norank_d__Bacteria	f__unclassified_k__norank_d__Bacteria	g__unclassified_k__norank_d__Bacteria	s__unclassified_k__norank_d__Bacteria	OTU556	0	0	0	0	0	6	0	0	0	0	0	0	0	0	0	6
d__Bacteria	k__norank_d__Bacteria	p__Proteobacteria	c__Gammaproteobacteria	o__Burkholderiales	f__Comamonadaceae	g__Brachymonas	s__Brachymonas_denitrificans	OTU1164	0	0	72	0	34	2	1	12	3	0	0	0	39	21	24	208
d__Bacteria	k__norank_d__Bacteria	p__Actinobacteriota	c__Acidimicrobiia	o__IMCC26256	f__norank_o__IMCC26256	g__norank_f__norank_o__IMCC26256	s__uncultured_Ferrimicrobium_sp._g__norank	OTU9	0	0	9	0	0	0	1	0	0	0	0	0	0	0	0	10
d__Bacteria	k__norank_d__Bacteria	p__Firmicutes	c__Bacilli	o__Paenibacillales	f__Paenibacillaceae	g__Paenibacillus	s__unclassified_g__Paenibacillus	OTU496	0	0	0	0	0	2	0	0	0	0	0	0	0	0	0	2
d__Bacteria	k__norank_d__Bacteria	p__Firmicutes	c__Bacilli	o__Lactobacillales	f__Streptococcaceae	g__Streptococcus	s__unclassified_g__Streptococcus	OTU1079	0	0	0	2	2	0	0	0	0	0	0	0	1	0	75	80
d__Bacteria	k__norank_d__Bacteria	p__Patescibacteria	c__Saccharimonadia	o__Saccharimonadales	f__LWQ8	g__norank_f__LWQ8	s__uncultured_Candidatus_Saccharibacteria_bacterium_g__norank_f__LWQ8	OTU691	0	0	0	0	0	0	0	22	0	0	0	0	0	0	0	22
d__Bacteria	k__norank_d__Bacteria	p__Acidobacteriota	c__Thermoanaerobaculia	o__Thermoanaerobaculales	f__Thermoanaerobaculaceae	g__Subgroup_10	s__uncultured_prokaryote_g__Subgroup_10	OTU346	0	0	0	3	0	0	0	0	0	0	0	0	0	0	0	3
d__Bacteria	k__norank_d__Bacteria	p__Patescibacteria	c__Berkelbacteria	o__norank_c__Berkelbacteria	f__norank_o__norank_c__Berkelbacteria	g__norank_f__norank_o__norank_c__Berkelbacteria	s__uncultured_epsilon_proteobacterium_1025	OTU309	0	0	0	2	0	0	0	0	0	0	0	0	0	0	0	2
d__Bacteria	k__norank_d__Bacteria	p__Patescibacteria	c__Saccharimonadia	o__Saccharimonadales	f__norank_o__Saccharimonadales	g__norank_f__norank_o__Saccharimonadales	s__uncultured_bacterium_g__norank_f__norank_o__Saccharimonadales	OTU38	0	0	17	9	0	0	1	17	0	0	0	0	0	0	0	44
d__Bacteria	k__norank_d__Bacteria	p__Bacteroidota	c__Bacteroidia	o__Bacteroidales	f__Dysgonomonadaceae	g__Petrimonas	s__uncultured_bacterium_g__Petrimonas	OTU1053	0	0	38	0	48	1	0	32	0	0	0	0	1	10	31	161
d__Bacteria	k__norank_d__Bacteria	p__Bacteroidota	c__Kryptonia	o__Kryptoniales	f__BSV26	g__norank_f__BSV26	s__uncultured_bacterium_g__norank_f__BSV26	OTU478	0	0	0	51	0	3	0	0	0	0	0	0	6	0	0	60
d__Bacteria	k__norank_d__Bacteria	p__Chloroflexi	c__Chloroflexia	o__Thermomicrobiales	f__JG30-KF-CM45	g__norank_f__JG30-KF-CM45	s__unclassified_g__norank_f__JG30-KF-CM45	OTU995	0	0	0	0	0	0	0	0	0	0	0	0	0	1	0	1
d__Bacteria	k__norank_d__Bacteria	p__Firmicutes	c__Bacilli	o__Bacillales	f__Bacillaceae	g__Virgibacillus	s__uncultured_bacterium_g__Virgibacillus	OTU44	0	0	30	0	0	0	0	0	0	0	0	0	0	0	0	30
d__Bacteria	k__norank_d__Bacteria	p__Firmicutes	c__Clostridia	o__Lachnospirales	f__Lachnospiraceae	g__Lachnospiraceae_NK4A136_group	s__uncultured_bacterium_g__Lachnospiraceae_NK4A136_group	OTU985	0	2	0	1	0	1	0	0	0	1	0	0	0	31	0	36
d__Bacteria	k__norank_d__Bacteria	p__Bacteroidota	c__Bacteroidia	o__Bacteroidales	f__Bacteroidetes_vadinHA17	g__norank_f__Bacteroidetes_vadinHA17	s__uncultured_Bacteroidetes_bacterium_g__norank_f__Bacteroidetes_vadinHA17	OTU238	0	0	0	3	0	0	0	0	0	0	0	0	0	0	0	3
d__Bacteria	k__norank_d__Bacteria	p__Desulfobacterota	c__Desulfobacteria	o__Desulfobacterales	f__Desulfococcaceae	g__Desulfococcus	s__Desulfococcus_multivorans	OTU547	0	0	0	11	0	0	0	0	0	0	0	0	0	0	0	11
d__Bacteria	k__norank_d__Bacteria	p__Chloroflexi	c__Anaerolineae	o__SBR1031	f__A4b	g__norank_f__A4b	s__uncultured_bacterium_g__norank_f__A4b	OTU511	0	0	0	6	0	1	0	0	0	0	0	0	0	0	0	7
d__Bacteria	k__norank_d__Bacteria	p__Bacteroidota	c__Bacteroidia	o__Bacteroidales	f__Rikenellaceae	g__Rikenellaceae_RC9_gut_group	s__uncultured_bacterium_g__Rikenellaceae_RC9_gut_group	OTU806	0	0	0	0	0	0	0	0	0	0	3	0	0	0	0	3
d__Bacteria	k__norank_d__Bacteria	p__Abditibacteriota	c__Abditibacteria	o__Abditibacteriales	f__Abditibacteriaceae	g__Abditibacterium	s__metagenome_g__Abditibacterium	OTU389	0	0	0	0	3	0	0	0	0	0	0	0	0	0	0	3
d__Bacteria	k__norank_d__Bacteria	p__Proteobacteria	c__Alphaproteobacteria	o__Acetobacterales	f__Acetobacteraceae	g__Commensalibacter	s__Commensalibacter_sp._AMU001	OTU658	0	0	0	0	0	0	0	41	0	0	0	0	0	0	0	41
d__Bacteria	k__norank_d__Bacteria	p__Firmicutes	c__Bacilli	o__unclassified_c__Bacilli	f__unclassified_c__Bacilli	g__unclassified_c__Bacilli	s__unclassified_c__Bacilli	OTU879	0	0	0	0	0	0	0	0	0	0	0	0	40	0	0	40
d__Bacteria	k__norank_d__Bacteria	p__Proteobacteria	c__Alphaproteobacteria	o__Rhodospirillales	f__norank_o__Rhodospirillales	g__norank_f__norank_o__Rhodospirillales	s__unclassified_g__norank_f__norank_o__Rhodospirillales	OTU488	0	0	0	8	0	3	0	0	0	0	0	0	0	0	0	11
d__Bacteria	k__norank_d__Bacteria	p__Actinobacteriota	c__Actinobacteria	o__Propionibacteriales	f__Propionibacteriaceae	g__Tessaracoccus	s__metagenome_g__Tessaracoccus	OTU597	0	0	0	0	0	0	10	0	0	0	0	0	0	0	0	10
d__Bacteria	k__norank_d__Bacteria	p__Actinobacteriota	c__Thermoleophilia	o__Gaiellales	f__norank_o__Gaiellales	g__norank_f__norank_o__Gaiellales	s__uncultured_soil_bacterium_g__norank_f__norank_o__Gaiellales	OTU773	0	0	0	10	0	0	0	0	1	0	0	0	0	0	0	11
d__Bacteria	k__norank_d__Bacteria	p__Planctomycetota	c__028H05-P-BN-P5	o__norank_c__028H05-P-BN-P5	f__norank_o__norank_c__028H05-P-BN-P5	g__norank_f__norank_o__norank_c__028H05-P-BN-P5	s__uncultured_bacterium_g__norank_f__norank_o__norank_c__028H05-P-BN-P5	OTU230	0	0	0	5	0	0	0	0	0	0	0	0	0	0	0	5
d__Bacteria	k__norank_d__Bacteria	p__Firmicutes	c__Clostridia	o__Clostridiales	f__Caloramatoraceae	g__Fonticella	s__uncultured_bacterium_g__Fonticella	OTU518	0	0	19	0	0	3	0	0	0	0	0	0	0	0	0	22
d__Bacteria	k__norank_d__Bacteria	p__Firmicutes	c__Clostridia	o__Peptostreptococcales-Tissierellales	f__norank_o__Peptostreptococcales-Tissierellales	g__Finegoldia	s__uncultured_bacterium_g__Finegoldia	OTU924	0	0	0	0	43	0	0	0	0	1	0	0	0	2	0	46
d__Bacteria	k__norank_d__Bacteria	p__Chloroflexi	c__Anaerolineae	o__SBR1031	f__A4b	g__norank_f__A4b	s__metagenome_g__norank_f__A4b	OTU159	0	0	0	9	0	0	0	0	0	0	0	0	0	0	0	9
d__Bacteria	k__norank_d__Bacteria	p__Bacteroidota	c__Bacteroidia	o__Cytophagales	f__Hymenobacteraceae	g__Adhaeribacter	s__uncultured_bacterium_g__Adhaeribacter	OTU104	0	0	0	4	0	0	0	0	0	0	0	0	0	0	0	4
d__Bacteria	k__norank_d__Bacteria	p__Bacteroidota	c__Bacteroidia	o__Bacteroidales	f__Rikenellaceae	g__Rikenellaceae_RC9_gut_group	s__uncultured_rumen_bacterium_g__Rikenellaceae_RC9_gut_group	OTU523	0	0	0	0	0	3	0	0	0	0	0	0	0	0	0	3
d__Bacteria	k__norank_d__Bacteria	p__Bacteroidota	c__Bacteroidia	o__Flavobacteriales	f__Flavobacteriaceae	g__Vitellibacter	s__uncultured_bacterium_g__Vitellibacter	OTU6	2	0	0	0	0	0	0	0	0	0	0	0	0	0	0	2
d__Bacteria	k__norank_d__Bacteria	p__Firmicutes	c__Clostridia	o__Clostridiales	f__Clostridiaceae	g__Clostridium_sensu_stricto_1	s__Clostridium_butyricum	OTU1126	0	0	0	0	49	3	4	16	9	0	1	0	25	42	3	152
d__Bacteria	k__norank_d__Bacteria	p__Bacteroidota	c__Bacteroidia	o__Bacteroidales	f__Prevotellaceae	g__Prevotella	s__uncultured_rumen_bacterium_g__Prevotella	OTU701	0	0	0	0	0	0	0	13	0	0	0	0	0	0	0	13
d__Bacteria	k__norank_d__Bacteria	p__Chloroflexi	c__Anaerolineae	o__SBR1031	f__norank_o__SBR1031	g__norank_f__norank_o__SBR1031	s__unclassified_g__norank_f__norank_o__SBR1031	OTU646	0	0	0	0	0	0	4	0	0	0	0	0	8	0	0	12
d__Bacteria	k__norank_d__Bacteria	p__Bacteroidota	c__Ignavibacteria	o__Ignavibacteriales	f__Ignavibacteriaceae	g__Ignavibacterium	s__unclassified_g__Ignavibacterium	OTU605	0	0	22	12	42	2	0	61	0	0	0	0	11	15	0	165
d__Bacteria	k__norank_d__Bacteria	p__Patescibacteria	c__Saccharimonadia	o__Saccharimonadales	f__LWQ8	g__norank_f__LWQ8	s__uncultured_Candidatus_Saccharibacteria_bacterium_g__norank_f__LWQ8	OTU212	0	0	0	5	0	0	0	0	0	0	0	0	0	0	0	5
d__Bacteria	k__norank_d__Bacteria	p__Spirochaetota	c__Spirochaetia	o__Spirochaetales	f__Spirochaetaceae	g__norank_f__Spirochaetaceae	s__uncultured_bacterium_g__norank_f__Spirochaetaceae	OTU277	0	0	0	5	0	0	0	0	0	0	0	0	0	0	0	5
d__Bacteria	k__norank_d__Bacteria	p__Bacteroidota	c__Bacteroidia	o__Bacteroidales	f__Bacteroidetes_vadinHA17	g__norank_f__Bacteroidetes_vadinHA17	s__uncultured_bacterium_g__norank_f__Bacteroidetes_vadinHA17	OTU971	0	0	0	0	0	0	0	0	0	0	0	0	0	5	0	5
d__Bacteria	k__norank_d__Bacteria	p__Firmicutes	c__Bacilli	o__Lactobacillales	f__Lactobacillaceae	g__Lactobacillus	s__Lactobacillus_plantarum_g__Lactobacillus	OTU1078	0	0	8	937	0	0	77	0	0	0	0	0	8	0	61	1091
d__Bacteria	k__norank_d__Bacteria	p__Actinobacteriota	c__Actinobacteria	o__Kineosporiales	f__Kineosporiaceae	g__Quadrisphaera	s__Quadrisphaera_granulorum	OTU1087	0	0	0	0	0	0	0	0	0	0	0	0	398	1	271	670
d__Bacteria	k__norank_d__Bacteria	p__Bacteroidota	c__Bacteroidia	o__Bacteroidales	f__Dysgonomonadaceae	g__Petrimonas	s__uncultured_bacterium_g__Petrimonas	OTU428	0	0	0	0	16	0	0	0	0	0	0	0	0	0	0	16
d__Bacteria	k__norank_d__Bacteria	p__Spirochaetota	c__Spirochaetia	o__Spirochaetales	f__Spirochaetaceae	g__Spirochaeta	s__uncultured_soil_bacterium_g__Spirochaeta	OTU103	0	0	0	2	0	0	0	0	0	0	0	0	0	0	0	2
d__Bacteria	k__norank_d__Bacteria	p__Patescibacteria	c__Saccharimonadia	o__Saccharimonadales	f__Saccharimonadaceae	g__TM7a	s__uncultured_bacterium_g__TM7a	OTU1019	0	0	97	5	0	4	0	53	7	0	0	0	64	62	57	349
d__Bacteria	k__norank_d__Bacteria	p__Desulfobacterota	c__Desulfovibrionia	o__Desulfovibrionales	f__Desulfovibrionaceae	g__Desulfovibrio	s__uncultured_bacterium_g__Desulfovibrio	OTU596	0	0	0	0	0	1	1	1	0	0	10	0	1	0	0	14
d__Bacteria	k__norank_d__Bacteria	p__Proteobacteria	c__Alphaproteobacteria	o__Rhizobiales	f__Beijerinckiaceae	g__alphaI_cluster	s__unclassified_g__alphaI_cluster	OTU983	0	0	0	0	0	0	0	0	0	0	0	0	0	38	0	38
d__Bacteria	k__norank_d__Bacteria	p__Actinobacteriota	c__Actinobacteria	o__Frankiales	f__Geodermatophilaceae	g__Geodermatophilus	s__uncultured_bacterium_g__Geodermatophilus	OTU717	0	0	0	0	2	0	0	29	0	0	0	0	0	1	3	35
d__Bacteria	k__norank_d__Bacteria	p__Firmicutes	c__Bacilli	o__Bacillales	f__Bacillaceae	g__Bacillus	s__unclassified_g__Bacillus	OTU768	0	0	0	0	0	0	0	0	1	0	0	0	0	0	0	1
d__Bacteria	k__norank_d__Bacteria	p__Chloroflexi	c__Anaerolineae	o__Anaerolineales	f__Anaerolineaceae	g__norank_f__Anaerolineaceae	s__uncultured_soil_bacterium_g__norank_f__Anaerolineaceae	OTU139	0	0	0	4	0	0	0	0	0	0	0	0	0	0	0	4
d__Bacteria	k__norank_d__Bacteria	p__Gemmatimonadota	c__Gemmatimonadetes	o__Gemmatimonadales	f__Gemmatimonadaceae	g__norank_f__Gemmatimonadaceae	s__uncultured_prokaryote_g__norank_f__Gemmatimonadaceae	OTU110	0	0	0	3	0	0	0	0	0	0	0	0	0	0	0	3
d__Bacteria	k__norank_d__Bacteria	p__Proteobacteria	c__Gammaproteobacteria	o__Burkholderiales	f__Oxalobacteraceae	g__Massilia	s__uncultured_beta_proteobacterium_g__Massilia	OTU826	0	0	60	1	1	1	1	60	0	0	0	0	6	0	1	131
d__Bacteria	k__norank_d__Bacteria	p__Proteobacteria	c__Gammaproteobacteria	o__Burkholderiales	f__Rhodocyclaceae	g__Dechlorobacter	s__uncultured_bacterium_g__Dechlorobacter	OTU629	0	0	37	44	0	18	4	22	1	0	0	0	0	40	0	166
d__Bacteria	k__norank_d__Bacteria	p__Proteobacteria	c__Gammaproteobacteria	o__Competibacterales	f__Competibacteraceae	g__Candidatus_Competibacter	s__uncultured_gamma_proteobacterium_g__Candidatus_Competibacter	OTU27	0	0	14	0	0	0	0	0	0	0	0	0	0	0	0	14
d__Bacteria	k__norank_d__Bacteria	p__Bacteroidota	c__Bacteroidia	o__Chitinophagales	f__unclassified_o__Chitinophagales	g__unclassified_o__Chitinophagales	s__unclassified_o__Chitinophagales	OTU143	0	0	0	5	0	0	0	0	0	0	0	0	0	0	0	5
d__Bacteria	k__norank_d__Bacteria	p__Proteobacteria	c__Gammaproteobacteria	o__Burkholderiales	f__Rhodocyclaceae	g__unclassified_f__Rhodocyclaceae	s__unclassified_f__Rhodocyclaceae	OTU587	0	0	50	0	0	108	3	55	0	0	0	0	19	32	0	267
d__Bacteria	k__norank_d__Bacteria	p__Proteobacteria	c__Gammaproteobacteria	o__Burkholderiales	f__Comamonadaceae	g__Comamonas	s__Comamonas_odontotermitis	OTU699	0	0	0	0	0	0	0	4	0	0	0	0	2	0	0	6
d__Bacteria	k__norank_d__Bacteria	p__Actinobacteriota	c__Acidimicrobiia	o__Microtrichales	f__Ilumatobacteraceae	g__CL500-29_marine_group	s__uncultured_bacterium_g__CL500-29_marine_group	OTU601	0	0	0	0	0	0	1	0	0	0	1	0	0	0	0	2
d__Bacteria	k__norank_d__Bacteria	p__Bacteroidota	c__Ignavibacteria	o__Ignavibacteriales	f__Ignavibacteriaceae	g__Ignavibacterium	s__uncultured_bacterium_g__Ignavibacterium	OTU268	0	0	0	6	0	1	0	0	0	0	0	0	0	0	0	7
d__Bacteria	k__norank_d__Bacteria	p__Actinobacteriota	c__Actinobacteria	o__Corynebacteriales	f__Nocardiaceae	g__Rhodococcus	s__Rhodococcus_fascians	OTU89	0	0	7	0	0	0	0	2	0	0	0	0	1	0	0	10
d__Bacteria	k__norank_d__Bacteria	p__Bacteroidota	c__Bacteroidia	o__Bacteroidales	f__Bacteroidetes_vadinHA17	g__norank_f__Bacteroidetes_vadinHA17	s__uncultured_bacterium_g__norank_f__Bacteroidetes_vadinHA17	OTU322	0	0	0	21	0	0	0	0	0	0	0	0	0	1	0	22
d__Bacteria	k__norank_d__Bacteria	p__Proteobacteria	c__Alphaproteobacteria	o__Rhodobacterales	f__Rhodobacteraceae	g__Paracoccus	s__unclassified_g__Paracoccus	OTU1147	0	0	257	7	86	4	18	220	21	0	0	0	7	104	38	762
d__Bacteria	k__norank_d__Bacteria	p__unclassified_k__norank_d__Bacteria	c__unclassified_k__norank_d__Bacteria	o__unclassified_k__norank_d__Bacteria	f__unclassified_k__norank_d__Bacteria	g__unclassified_k__norank_d__Bacteria	s__unclassified_k__norank_d__Bacteria	OTU686	0	0	0	0	0	0	0	2	0	0	0	0	0	0	0	2
d__Bacteria	k__norank_d__Bacteria	p__Proteobacteria	c__Alphaproteobacteria	o__Rhizobiales	f__Rhizobiaceae	g__Aureimonas	s__uncultured_bacterium_g__Aureimonas	OTU1212	0	0	0	0	0	0	0	0	0	0	0	0	14	0	12	26
d__Bacteria	k__norank_d__Bacteria	p__Bacteroidota	c__Bacteroidia	o__Chitinophagales	f__Saprospiraceae	g__norank_f__Saprospiraceae	s__uncultured_bacterium_g__norank_f__Saprospiraceae	OTU179	0	0	0	20	0	0	0	0	0	0	0	0	0	0	0	20
d__Bacteria	k__norank_d__Bacteria	p__Proteobacteria	c__Alphaproteobacteria	o__unclassified_c__Alphaproteobacteria	f__unclassified_c__Alphaproteobacteria	g__unclassified_c__Alphaproteobacteria	s__unclassified_c__Alphaproteobacteria	OTU1077	0	0	25	0	0	0	0	39	0	0	0	0	0	1	6	71
d__Bacteria	k__norank_d__Bacteria	p__Firmicutes	c__Clostridia	o__Oscillospirales	f__Oscillospiraceae	g__Intestinimonas	s__uncultured_bacterium_g__Intestinimonas	OTU681	0	1	2	0	0	2	1	15	0	0	0	0	0	0	0	21
d__Bacteria	k__norank_d__Bacteria	p__Proteobacteria	c__Gammaproteobacteria	o__Pseudomonadales	f__Pseudomonadaceae	g__Pseudomonas	s__unclassified_g__Pseudomonas	OTU413	0	2	15	0	42	0	1	0	1	0	0	0	0	17	0	78
d__Bacteria	k__norank_d__Bacteria	p__Proteobacteria	c__Gammaproteobacteria	o__Enterobacterales	f__Yersiniaceae	g__Serratia	s__unclassified_g__Serratia	OTU788	3	2	0	0	3	1	2	1	1	2	1	0	2	1	0	19
d__Bacteria	k__norank_d__Bacteria	p__Desulfobacterota	c__Syntrophobacteria	o__Syntrophobacterales	f__Syntrophobacteraceae	g__Desulforhabdus	s__uncultured_bacterium_g__Desulforhabdus	OTU241	0	0	0	4	0	0	0	0	0	0	0	0	0	0	0	4
d__Bacteria	k__norank_d__Bacteria	p__Proteobacteria	c__Gammaproteobacteria	o__Diplorickettsiales	f__Diplorickettsiaceae	g__norank_f__Diplorickettsiaceae	s__metagenome_g__norank_f__Diplorickettsiaceae	OTU1092	0	0	0	0	0	0	0	0	0	0	0	0	0	0	13	13
d__Bacteria	k__norank_d__Bacteria	p__Armatimonadota	c__Fimbriimonadia	o__Fimbriimonadales	f__Fimbriimonadaceae	g__norank_f__Fimbriimonadaceae	s__uncultured_bacterium_g__norank_f__Fimbriimonadaceae	OTU145	0	0	0	4	0	0	0	0	0	0	0	0	0	0	0	4
d__Bacteria	k__norank_d__Bacteria	p__Cyanobacteria	c__Cyanobacteriia	o__Cyanobacteriales	f__Microcystaceae	g__Microcystis_PCC-7914	s__uncultured_bacterium_g__Microcystis_PCC-7914	OTU33	2	0	1	2	0	0	0	0	0	0	0	0	0	0	0	5
d__Bacteria	k__norank_d__Bacteria	p__Bacteroidota	c__Bacteroidia	o__Bacteroidales	f__Prolixibacteraceae	g__WCHB1-32	s__uncultured_bacterium_g__WCHB1-32	OTU760	0	0	0	0	0	0	0	0	2	0	0	0	0	0	0	2
d__Bacteria	k__norank_d__Bacteria	p__Proteobacteria	c__Gammaproteobacteria	o__Oceanospirillales	f__Alcanivoracaceae1	g__Alcanivorax	s__unclassified_g__Alcanivorax	OTU29	0	0	10	0	0	0	0	0	0	0	0	0	0	0	0	10
d__Bacteria	k__norank_d__Bacteria	p__Acidobacteriota	c__Subgroup_5	o__norank_c__Subgroup_5	f__norank_o__norank_c__Subgroup_5	g__norank_f__norank_o__norank_c__Subgroup_5	s__uncultured_Acidobacteriales_bacterium_g__norank_f__norank_o__norank_c__Subgroup_5	OTU1072	0	0	0	0	0	0	0	0	0	0	0	0	0	0	16	16
d__Bacteria	k__norank_d__Bacteria	p__Actinobacteriota	c__Actinobacteria	o__Corynebacteriales	f__Corynebacteriaceae	g__Corynebacterium	s__unclassified_g__Corynebacterium	OTU1030	0	0	0	0	0	7	0	0	0	0	2	0	45	0	61	115
d__Bacteria	k__norank_d__Bacteria	p__Proteobacteria	c__Gammaproteobacteria	o__Burkholderiales	f__Burkholderiaceae	g__Pandoraea	s__unclassified_g__Pandoraea	OTU367	0	1	6	3	1	2	0	0	0	0	0	0	1	1	6	21
d__Bacteria	k__norank_d__Bacteria	p__Proteobacteria	c__Alphaproteobacteria	o__Rhodobacterales	f__Rhodobacteraceae	g__Cereibacter	s__Cereibacter_changlensis	OTU1140	0	0	0	0	0	0	0	0	0	0	0	0	1	0	10	11
d__Bacteria	k__norank_d__Bacteria	p__Bacteroidota	c__Ignavibacteria	o__Ignavibacteriales	f__Ignavibacteriaceae	g__Ignavibacterium	s__uncultured_bacterium_g__Ignavibacterium	OTU463	0	0	0	1	0	3	0	0	0	0	0	0	0	0	0	4
d__Bacteria	k__norank_d__Bacteria	p__Actinobacteriota	c__Acidimicrobiia	o__Microtrichales	f__norank_o__Microtrichales	g__norank_f__norank_o__Microtrichales	s__uncultured_Actinomycetales_bacterium_g__norank_f__norank_o__Microtrichales	OTU609	0	0	8	0	0	0	1	4	0	0	0	0	8	3	0	24
d__Bacteria	k__norank_d__Bacteria	p__Actinobacteriota	c__Actinobacteria	o__Kineosporiales	f__Kineosporiaceae	g__Kineococcus	s__unclassified_g__Kineococcus	OTU1200	0	0	0	0	0	0	0	0	0	0	0	0	22	0	49	71
d__Bacteria	k__norank_d__Bacteria	p__Chloroflexi	c__Anaerolineae	o__SBR1031	f__norank_o__SBR1031	g__norank_f__norank_o__SBR1031	s__uncultured_bacterium_g__norank_f__norank_o__SBR1031	OTU433	0	0	0	3	2	0	0	0	0	0	0	0	0	0	0	5
d__Bacteria	k__norank_d__Bacteria	p__Proteobacteria	c__Gammaproteobacteria	o__Burkholderiales	f__Rhodocyclaceae	g__Denitratisoma	s__uncultured_bacterium_g__Denitratisoma	OTU519	0	0	0	3	0	2	7	0	0	0	0	0	0	0	0	12
d__Bacteria	k__norank_d__Bacteria	p__Proteobacteria	c__Alphaproteobacteria	o__Rhizobiales	f__Hyphomicrobiaceae	g__Hyphomicrobium	s__unclassified_g__Hyphomicrobium	OTU886	0	0	0	0	30	0	0	0	0	0	0	0	31	0	0	61
d__Bacteria	k__norank_d__Bacteria	p__Firmicutes	c__Bacilli	o__Lactobacillales	f__Leuconostocaceae	g__Leuconostoc	s__Leuconostoc_pseudomesenteroides_g__Leuconostoc	OTU642	0	0	115	139	0	0	94	0	0	0	0	0	0	0	1	349
d__Bacteria	k__norank_d__Bacteria	p__Proteobacteria	c__Gammaproteobacteria	o__Burkholderiales	f__Rhodocyclaceae	g__unclassified_f__Rhodocyclaceae	s__unclassified_f__Rhodocyclaceae	OTU530	0	0	0	28	0	2	0	12	0	0	0	0	0	4	0	46
d__Bacteria	k__norank_d__Bacteria	p__Dependentiae	c__Babeliae	o__Babeliales	f__Vermiphilaceae	g__norank_f__Vermiphilaceae	s__unclassified_g__norank_f__Vermiphilaceae	OTU174	0	0	0	21	0	0	0	0	0	0	0	0	0	0	0	21
d__Bacteria	k__norank_d__Bacteria	p__Acidobacteriota	c__Vicinamibacteria	o__Subgroup_17	f__norank_o__Subgroup_17	g__norank_f__norank_o__Subgroup_17	s__uncultured_bacterium_g__norank_f__norank_o__Subgroup_17	OTU216	0	0	0	9	0	0	0	0	0	0	0	0	0	0	0	9
d__Bacteria	k__norank_d__Bacteria	p__Proteobacteria	c__Gammaproteobacteria	o__Burkholderiales	f__Comamonadaceae	g__unclassified_f__Comamonadaceae	s__unclassified_f__Comamonadaceae	OTU928	0	0	0	3	31	0	6	2	4	0	0	0	26	82	4	158
d__Bacteria	k__norank_d__Bacteria	p__Firmicutes	c__Bacilli	o__Bacillales	f__Bacillaceae	g__Bacillus	s__unclassified_g__Bacillus	OTU111	0	0	0	19	0	0	3	0	0	0	0	0	0	0	0	22
d__Bacteria	k__norank_d__Bacteria	p__Hydrogenedentes	c__Hydrogenedentia	o__Hydrogenedentiales	f__Hydrogenedensaceae	g__norank_f__Hydrogenedensaceae	s__unclassified_g__norank_f__Hydrogenedensaceae	OTU217	0	0	0	4	0	0	0	0	0	0	0	0	0	0	0	4
d__Bacteria	k__norank_d__Bacteria	p__Proteobacteria	c__Gammaproteobacteria	o__Burkholderiales	f__Burkholderiaceae	g__Burkholderia-Caballeronia-Paraburkholderia	s__unclassified_g__Burkholderia-Caballeronia-Paraburkholderia	OTU930	0	0	0	0	2	0	0	0	0	0	0	0	0	4	0	6
d__Bacteria	k__norank_d__Bacteria	p__Proteobacteria	c__Gammaproteobacteria	o__Burkholderiales	f__Comamonadaceae	g__norank_f__Comamonadaceae	s__Mitsuaria_sp._7	OTU1008	0	0	0	0	0	0	0	0	0	0	0	0	0	0	13	13
d__Bacteria	k__norank_d__Bacteria	p__Calditrichota	c__Calditrichia	o__Calditrichales	f__Calditrichaceae	g__JdFR-76	s__uncultured_bacterium_g__JdFR-76	OTU121	0	0	0	35	0	0	0	0	0	0	0	0	0	0	0	35
d__Bacteria	k__norank_d__Bacteria	p__Bacteroidota	c__SJA-28	o__norank_c__SJA-28	f__norank_o__norank_c__SJA-28	g__norank_f__norank_o__norank_c__SJA-28	s__metagenome_g__norank_f__norank_o__norank_c__SJA-28	OTU85	0	0	6	0	0	0	0	0	0	0	0	0	0	0	0	6
d__Bacteria	k__norank_d__Bacteria	p__Myxococcota	c__Polyangia	o__Polyangiales	f__BIrii41	g__norank_f__BIrii41	s__uncultured_bacterium_g__norank_f__BIrii41	OTU211	0	0	0	1	0	0	0	0	0	0	0	0	0	0	0	1
d__Bacteria	k__norank_d__Bacteria	p__Firmicutes	c__Clostridia	o__Oscillospirales	f__UCG-010	g__norank_f__UCG-010	s__unclassified_g__norank_f__UCG-010	OTU964	0	0	1	0	0	0	0	0	0	0	0	0	0	2	0	3
d__Bacteria	k__norank_d__Bacteria	p__Chloroflexi	c__Anaerolineae	o__SBR1031	f__A4b	g__norank_f__A4b	s__uncultured_bacterium_g__norank_f__A4b	OTU165	0	0	0	6	0	0	0	0	0	0	0	0	0	0	0	6
d__Bacteria	k__norank_d__Bacteria	p__Firmicutes	c__Bacilli	o__Lactobacillales	f__Lactobacillaceae	g__Lactobacillus	s__Lactobacillus_acetotolerans	OTU1003	0	0	0	0	0	0	0	0	0	0	0	0	0	0	17	17
d__Bacteria	k__norank_d__Bacteria	p__Actinobacteriota	c__Actinobacteria	o__Propionibacteriales	f__Nocardioidaceae	g__Nocardioides	s__unclassified_g__Nocardioides	OTU731	0	0	0	0	0	0	0	2	0	0	0	0	0	0	0	2
d__Bacteria	k__norank_d__Bacteria	p__Planctomycetota	c__Phycisphaerae	o__Phycisphaerales	f__Phycisphaeraceae	g__I-8	s__bacterium_enrichment_culture_clone_12631	OTU499	0	0	0	6	0	5	0	0	0	0	0	0	0	0	0	11
d__Bacteria	k__norank_d__Bacteria	p__Firmicutes	c__Bacilli	o__Lactobacillales	f__Lactobacillaceae	g__Lactobacillus	s__Lactobacillus_salivarius	OTU1150	1	0	0	1	0	0	1	0	1	1	0	0	0	0	489	494
d__Bacteria	k__norank_d__Bacteria	p__unclassified_k__norank_d__Bacteria	c__unclassified_k__norank_d__Bacteria	o__unclassified_k__norank_d__Bacteria	f__unclassified_k__norank_d__Bacteria	g__unclassified_k__norank_d__Bacteria	s__unclassified_k__norank_d__Bacteria	OTU170	0	0	0	26	0	0	0	0	0	0	0	0	0	0	0	26
d__Bacteria	k__norank_d__Bacteria	p__Patescibacteria	c__Microgenomatia	o__unclassified_c__Microgenomatia	f__unclassified_c__Microgenomatia	g__unclassified_c__Microgenomatia	s__unclassified_c__Microgenomatia	OTU469	0	0	0	0	0	2	0	0	0	0	0	0	0	0	0	2
d__Bacteria	k__norank_d__Bacteria	p__Bacteroidota	c__Ignavibacteria	o__Ignavibacteriales	f__PHOS-HE36	g__norank_f__PHOS-HE36	s__uncultured_bacterium_g__norank_f__PHOS-HE36	OTU299	0	0	0	24	0	0	0	0	0	0	0	0	0	0	0	24
d__Bacteria	k__norank_d__Bacteria	p__Chloroflexi	c__Chloroflexia	o__Thermomicrobiales	f__AKYG1722	g__norank_f__AKYG1722	s__uncultured_soil_bacterium_g__norank_f__AKYG1722	OTU12	0	0	18	2	0	0	0	0	0	0	0	0	0	0	0	20
d__Bacteria	k__norank_d__Bacteria	p__Bacteroidota	c__Bacteroidia	o__Flavobacteriales	f__Flavobacteriaceae	g__Tenacibaculum	s__uncultured_bacterium_g__Tenacibaculum	OTU16	0	0	4	0	0	0	0	0	0	0	0	0	0	0	0	4
d__Bacteria	k__norank_d__Bacteria	p__Firmicutes	c__Clostridia	o__Clostridiales	f__Clostridiaceae	g__Clostridium_sensu_stricto_2	s__uncultured_organism_g__Clostridium_sensu_stricto_2	OTU50	0	0	9	1	0	0	0	6	0	0	0	0	0	0	0	16
d__Bacteria	k__norank_d__Bacteria	p__Acidobacteriota	c__Subgroup_21	o__norank_c__Subgroup_21	f__norank_o__norank_c__Subgroup_21	g__norank_f__norank_o__norank_c__Subgroup_21	s__unclassified_g__norank_f__norank_o__norank_c__Subgroup_21	OTU279	0	0	0	11	0	0	0	0	0	0	0	0	0	0	0	11
d__Bacteria	k__norank_d__Bacteria	p__Actinobacteriota	c__Thermoleophilia	o__Gaiellales	f__norank_o__Gaiellales	g__norank_f__norank_o__Gaiellales	s__metagenome_g__norank_f__norank_o__Gaiellales	OTU17	0	0	51	0	0	1	0	0	0	0	0	0	0	0	0	52
d__Bacteria	k__norank_d__Bacteria	p__Proteobacteria	c__Gammaproteobacteria	o__Burkholderiales	f__Rhodocyclaceae	g__Denitratisoma	s__unclassified_g__Denitratisoma	OTU482	0	0	9	12	0	2	0	0	0	0	0	0	0	0	0	23
d__Bacteria	k__norank_d__Bacteria	p__Proteobacteria	c__Alphaproteobacteria	o__Rhizobiales	f__Pleomorphomonadaceae	g__norank_f__Pleomorphomonadaceae	s__uncultured_bacterium_g__norank_f__Pleomorphomonadaceae	OTU921	0	0	24	0	25	1	2	11	1	0	0	0	21	4	4	93
d__Bacteria	k__norank_d__Bacteria	p__Sumerlaeota	c__Sumerlaeia	o__norank_c__Sumerlaeia	f__norank_o__norank_c__Sumerlaeia	g__norank_f__norank_o__norank_c__Sumerlaeia	s__Omnitrophica_bacterium_OLB16	OTU243	0	0	0	16	0	0	0	0	0	0	0	0	0	0	0	16
d__Bacteria	k__norank_d__Bacteria	p__Firmicutes	c__Clostridia	o__Oscillospirales	f__Ruminococcaceae	g__Faecalibacterium	s__uncultured_bacterium_g__Faecalibacterium	OTU786	1	0	3	1	0	0	1	0	1	2	0	0	1	0	0	10
d__Bacteria	k__norank_d__Bacteria	p__Myxococcota	c__Polyangia	o__Polyangiales	f__Polyangiaceae	g__Pajaroellobacter	s__unclassified_g__Pajaroellobacter	OTU1130	0	0	0	0	0	0	0	0	0	0	0	0	0	0	12	12
d__Bacteria	k__norank_d__Bacteria	p__Armatimonadota	c__Fimbriimonadia	o__Fimbriimonadales	f__Fimbriimonadaceae	g__norank_f__Fimbriimonadaceae	s__uncultured_bacterium_g__norank_f__Fimbriimonadaceae	OTU335	0	0	0	3	0	2	0	0	0	0	0	0	0	0	0	5
d__Bacteria	k__norank_d__Bacteria	p__Myxococcota	c__Polyangia	o__Polyangiales	f__unclassified_o__Polyangiales	g__unclassified_o__Polyangiales	s__unclassified_o__Polyangiales	OTU520	0	0	0	4	0	4	0	0	0	0	0	0	0	0	0	8
d__Bacteria	k__norank_d__Bacteria	p__Proteobacteria	c__Alphaproteobacteria	o__Rhizobiales	f__Hyphomicrobiaceae	g__Pedomicrobium	s__metagenome_g__Pedomicrobium	OTU844	0	0	1	0	0	0	0	0	0	0	0	0	8	0	0	9
d__Bacteria	k__norank_d__Bacteria	p__Desulfobacterota	c__Desulfobacteria	o__Desulfobacterales	f__Desulfococcaceae	g__Desulfococcus	s__Desulfococcus_multivorans	OTU115	0	0	0	11	0	0	0	0	0	0	0	0	0	0	0	11
d__Bacteria	k__norank_d__Bacteria	p__Bacteroidota	c__Bacteroidia	o__Cytophagales	f__Spirosomaceae	g__Fibrisoma	s__unclassified_g__Fibrisoma	OTU887	0	0	0	0	0	0	0	0	0	0	0	0	3	5	0	8
d__Bacteria	k__norank_d__Bacteria	p__Proteobacteria	c__Gammaproteobacteria	o__Burkholderiales	f__Neisseriaceae	g__Snodgrassella	s__Snodgrassella_alvi_wkB2	OTU684	0	0	0	0	0	0	0	32	0	0	0	0	0	0	0	32
d__Bacteria	k__norank_d__Bacteria	p__Actinobacteriota	c__Actinobacteria	o__Micrococcales	f__Dermatophilaceae	g__Mobilicoccus	s__Mobilicoccus_pelagius	OTU776	0	0	0	0	0	0	0	0	4	0	0	0	0	0	0	4
d__Bacteria	k__norank_d__Bacteria	p__Chloroflexi	c__Anaerolineae	o__Ardenticatenales	f__Ardenticatenaceae	g__norank_f__Ardenticatenaceae	s__uncultured_Chloroflexus_sp._g__norank_f__Ardenticatenaceae	OTU941	0	0	0	0	0	0	0	0	0	0	0	0	0	2	0	2
d__Bacteria	k__norank_d__Bacteria	p__unclassified_k__norank_d__Bacteria	c__unclassified_k__norank_d__Bacteria	o__unclassified_k__norank_d__Bacteria	f__unclassified_k__norank_d__Bacteria	g__unclassified_k__norank_d__Bacteria	s__unclassified_k__norank_d__Bacteria	OTU379	0	0	0	0	66	0	0	0	0	0	0	0	0	0	0	66
d__Bacteria	k__norank_d__Bacteria	p__Bacteroidota	c__Bacteroidia	o__Sphingobacteriales	f__Lentimicrobiaceae	g__Lentimicrobium	s__unclassified_g__Lentimicrobium	OTU660	0	0	0	0	0	0	0	7	0	0	0	0	0	0	0	7
d__Bacteria	k__norank_d__Bacteria	p__Patescibacteria	c__Saccharimonadia	o__Saccharimonadales	f__Saccharimonadaceae	g__TM7a	s__uncultured_bacterium_g__TM7a	OTU267	0	0	0	4	0	0	0	0	0	0	0	0	0	0	0	4
d__Bacteria	k__norank_d__Bacteria	p__Chloroflexi	c__OLB14	o__norank_c__OLB14	f__norank_o__norank_c__OLB14	g__norank_f__norank_o__norank_c__OLB14	s__unclassified_g__norank_f__norank_o__norank_c__OLB14	OTU504	0	0	0	216	0	7	0	4	0	0	0	0	0	0	0	227
d__Bacteria	k__norank_d__Bacteria	p__Proteobacteria	c__Gammaproteobacteria	o__Burkholderiales	f__SC-I-84	g__norank_f__SC-I-84	s__uncultured_bacterium_g__norank_f__SC-I-84	OTU894	0	0	0	0	0	0	0	0	0	0	0	0	0	6	0	6
d__Bacteria	k__norank_d__Bacteria	p__Actinobacteriota	c__Actinobacteria	o__Propionibacteriales	f__Propionibacteriaceae	g__norank_f__Propionibacteriaceae	s__uncultured_Propionibacteriaceae_bacterium_g__norank	OTU1172	0	0	89	1	21	0	10	112	7	0	0	0	33	60	25	358
d__Bacteria	k__norank_d__Bacteria	p__Chloroflexi	c__Chloroflexia	o__Kallotenuales	f__AKIW781	g__norank_f__AKIW781	s__unclassified_g__norank_f__AKIW781	OTU669	0	0	0	0	0	0	0	4	0	0	0	0	0	0	0	4
d__Bacteria	k__norank_d__Bacteria	p__Dadabacteria	c__Dadabacteriia	o__Dadabacteriales	f__norank_o__Dadabacteriales	g__norank_f__norank_o__Dadabacteriales	s__uncultured_candidate_division_SBR1093_bacterium	OTU101	0	0	0	2	0	0	0	0	0	0	0	0	0	0	0	2
d__Bacteria	k__norank_d__Bacteria	p__Bdellovibrionota	c__Bdellovibrionia	o__Bdellovibrionales	f__Bdellovibrionaceae	g__Bdellovibrio	s__uncultured_bacterium_g__Bdellovibrio	OTU477	0	0	0	0	0	2	0	0	0	0	0	0	0	0	0	2
d__Bacteria	k__norank_d__Bacteria	p__Proteobacteria	c__Gammaproteobacteria	o__Burkholderiales	f__B1-7BS	g__norank_f__B1-7BS	s__uncultured_bacterium_g__norank_f__B1-7BS	OTU474	0	0	0	25	0	3	0	0	0	0	0	0	0	0	0	28
d__Bacteria	k__norank_d__Bacteria	p__Synergistota	c__Synergistia	o__Synergistales	f__Synergistaceae	g__norank_f__Synergistaceae	s__unclassified_g__norank_f__Synergistaceae	OTU1110	0	0	0	0	0	0	0	0	0	0	0	0	1	0	13	14
d__Bacteria	k__norank_d__Bacteria	p__Actinobacteriota	c__Actinobacteria	o__Micrococcales	f__Dermabacteraceae	g__Brachybacterium	s__unclassified_g__Brachybacterium	OTU840	0	0	1	0	0	0	0	0	0	0	0	0	6	0	2	9
d__Bacteria	k__norank_d__Bacteria	p__Verrucomicrobiota	c__Verrucomicrobiae	o__Opitutales	f__Opitutaceae	g__unclassified_f__Opitutaceae	s__unclassified_f__Opitutaceae	OTU141	0	0	0	3	0	0	0	0	0	0	0	0	0	0	0	3
d__Bacteria	k__norank_d__Bacteria	p__Bacteroidota	c__Bacteroidia	o__Sphingobacteriales	f__AKYH767	g__norank_f__AKYH767	s__uncultured_bacterium_g__norank_f__AKYH767	OTU72	0	0	14	1	0	0	0	0	0	0	0	0	0	0	0	15
d__Bacteria	k__norank_d__Bacteria	p__Myxococcota	c__Polyangia	o__Polyangiales	f__Polyangiaceae	g__norank_f__Polyangiaceae	s__uncultured_bacterium_g__norank_f__Polyangiaceae	OTU506	0	0	0	128	0	4	0	0	0	0	0	0	0	0	0	132
d__Bacteria	k__norank_d__Bacteria	p__Firmicutes	c__Bacilli	o__Lactobacillales	f__Carnobacteriaceae	g__Trichococcus	s__uncultured_Trichococcus_sp.	OTU1088	0	0	4	0	0	0	0	1	1	0	0	0	0	1	11	18
d__Bacteria	k__norank_d__Bacteria	p__Proteobacteria	c__Alphaproteobacteria	o__Sphingomonadales	f__Sphingomonadaceae	g__unclassified_f__Sphingomonadaceae	s__unclassified_f__Sphingomonadaceae	OTU755	0	0	43	0	0	0	0	0	1	0	0	0	0	0	0	44
d__Bacteria	k__norank_d__Bacteria	p__Firmicutes	c__Limnochordia	o__norank_c__Limnochordia	f__norank_o__norank_c__Limnochordia	g__Hydrogenispora	s__uncultured_bacterium_g__Hydrogenispora	OTU99	0	0	0	5	0	0	0	0	0	0	0	0	0	0	0	5
d__Bacteria	k__norank_d__Bacteria	p__Actinobacteriota	c__Thermoleophilia	o__Gaiellales	f__norank_o__Gaiellales	g__norank_f__norank_o__Gaiellales	s__uncultured_organism_g__norank_f__norank_o__Gaiellales	OTU371	0	0	0	0	10	0	0	0	0	0	0	0	0	1	0	11
d__Bacteria	k__norank_d__Bacteria	p__Proteobacteria	c__Gammaproteobacteria	o__Burkholderiales	f__SC-I-84	g__norank_f__SC-I-84	s__uncultured_bacterium_g__norank_f__SC-I-84	OTU250	0	0	0	15	2	0	0	0	0	0	0	0	0	0	0	17
d__Bacteria	k__norank_d__Bacteria	p__Firmicutes	c__Clostridia	o__Peptostreptococcales-Tissierellales	f__Anaerovoracaceae	g__Mogibacterium	s__unclassified_g__Mogibacterium	OTU874	0	0	0	0	0	0	0	0	0	0	0	0	24	0	0	24
d__Bacteria	k__norank_d__Bacteria	p__Chloroflexi	c__Anaerolineae	o__Anaerolineales	f__Anaerolineaceae	g__Anaerolineaceae_UCG-001	s__uncultured_bacterium_g__Anaerolineaceae_UCG-001	OTU1157	0	0	0	0	0	2	0	0	0	0	0	0	0	0	15	17
d__Bacteria	k__norank_d__Bacteria	p__Patescibacteria	c__Saccharimonadia	o__Saccharimonadales	f__norank_o__Saccharimonadales	g__norank_f__norank_o__Saccharimonadales	s__unclassified_g__norank_f__norank_o__Saccharimonadales	OTU1104	0	0	7	0	0	0	0	0	0	0	0	0	0	0	201	208
d__Bacteria	k__norank_d__Bacteria	p__Firmicutes	c__Bacilli	o__Erysipelotrichales	f__Erysipelotrichaceae	g__Turicibacter	s__unclassified_g__Turicibacter	OTU1043	0	0	0	2	0	0	0	0	0	0	0	0	7	0	31	40
d__Bacteria	k__norank_d__Bacteria	p__Cyanobacteria	c__Cyanobacteriia	o__Chloroplast	f__norank_o__Chloroplast	g__norank_f__norank_o__Chloroplast	s__Cucumis_sativus_cucumber_g__norank_f__norank	OTU614	0	1	4	113	7	1	23	0	1	0	0	0	0	1	0	151
d__Bacteria	k__norank_d__Bacteria	p__Bacteroidota	c__Bacteroidia	o__Chitinophagales	f__Saprospiraceae	g__Phaeodactylibacter	s__uncultured_bacterium_g__Phaeodactylibacter	OTU191	0	0	0	9	0	0	0	0	0	0	0	0	0	0	0	9
d__Bacteria	k__norank_d__Bacteria	p__Patescibacteria	c__Saccharimonadia	o__Saccharimonadales	f__norank_o__Saccharimonadales	g__norank_f__norank_o__Saccharimonadales	s__uncultured_bacterium_g__norank_f__norank_o__Saccharimonadales	OTU860	0	0	2	0	0	0	0	0	0	0	0	0	24	0	0	26
d__Bacteria	k__norank_d__Bacteria	p__Chloroflexi	c__Anaerolineae	o__RBG-13-54-9	f__norank_o__RBG-13-54-9	g__norank_f__norank_o__RBG-13-54-9	s__unclassified_g__norank_f__norank_o__RBG-13-54-9	OTU517	0	0	2	19	0	2	0	0	0	0	0	0	0	0	0	23
d__Bacteria	k__norank_d__Bacteria	p__Bacteroidota	c__Ignavibacteria	o__Ignavibacteriales	f__Ignavibacteriaceae	g__Ignavibacterium	s__uncultured_bacterium_g__Ignavibacterium	OTU173	0	0	0	46	0	0	0	0	0	0	0	0	0	0	0	46
d__Bacteria	k__norank_d__Bacteria	p__Deinococcota	c__Deinococci	o__Deinococcales	f__Deinococcaceae	g__Deinococcus	s__unclassified_g__Deinococcus	OTU102	0	0	0	3	0	0	0	0	0	0	0	0	0	0	0	3
d__Bacteria	k__norank_d__Bacteria	p__unclassified_k__norank_d__Bacteria	c__unclassified_k__norank_d__Bacteria	o__unclassified_k__norank_d__Bacteria	f__unclassified_k__norank_d__Bacteria	g__unclassified_k__norank_d__Bacteria	s__unclassified_k__norank_d__Bacteria	OTU1041	0	0	2	0	0	0	0	1	0	0	0	0	0	0	12	15
d__Bacteria	k__norank_d__Bacteria	p__Proteobacteria	c__Gammaproteobacteria	o__Burkholderiales	f__Nitrosomonadaceae	g__MND1	s__uncultured_bacterium_g__MND1	OTU966	0	0	0	0	0	0	0	0	0	0	0	0	0	2	0	2
d__Bacteria	k__norank_d__Bacteria	p__Patescibacteria	c__Saccharimonadia	o__Saccharimonadales	f__Saccharimonadaceae	g__TM7a	s__uncultured_bacterium_g__TM7a	OTU1220	0	0	0	0	0	0	0	0	0	0	0	0	0	0	47	47
d__Bacteria	k__norank_d__Bacteria	p__Proteobacteria	c__Gammaproteobacteria	o__Acidiferrobacterales	f__Acidiferrobacteraceae	g__Sulfurifustis	s__Sulfurifustis_variabilis	OTU164	0	0	0	3	0	0	0	0	0	0	0	0	0	0	0	3
d__Bacteria	k__norank_d__Bacteria	p__Proteobacteria	c__Gammaproteobacteria	o__Enterobacterales	f__Enterobacteriaceae	g__Escherichia-Shigella	s__Escherichia_coli_g__Escherichia-Shigella	OTU1026	2	0	7	3	3	0	10	34	68	3	224	1	1	3	126	485
d__Bacteria	k__norank_d__Bacteria	p__Bacteroidota	c__Bacteroidia	o__unclassified_c__Bacteroidia	f__unclassified_c__Bacteroidia	g__unclassified_c__Bacteroidia	s__unclassified_c__Bacteroidia	OTU295	0	0	0	7	0	0	0	0	0	0	0	0	0	0	0	7
d__Bacteria	k__norank_d__Bacteria	p__Patescibacteria	c__Saccharimonadia	o__Saccharimonadales	f__unclassified_o__Saccharimonadales	g__unclassified_o__Saccharimonadales	s__unclassified_o__Saccharimonadales	OTU39	0	0	3	0	0	0	0	0	0	0	0	0	0	0	0	3
d__Bacteria	k__norank_d__Bacteria	p__Bacteroidota	c__Bacteroidia	o__Bacteroidales	f__Bacteroidaceae	g__Bacteroides	s__Bacteroides_plebeius	OTU939	0	0	0	0	0	0	1	0	0	0	0	0	0	3	0	4
d__Bacteria	k__norank_d__Bacteria	p__Firmicutes	c__Bacilli	o__Lactobacillales	f__Lactobacillaceae	g__Lactobacillus	s__Lactobacillus_fermentum	OTU1139	0	0	171	8490	0	20	8713	142	38	0	1	0	686	2	166	18429
d__Bacteria	k__norank_d__Bacteria	p__Proteobacteria	c__Gammaproteobacteria	o__Pseudomonadales	f__Moraxellaceae	g__Acinetobacter	s__Acinetobacter_lwoffii	OTU1021	0	0	9	0	12	1	0	3	1	0	1	0	1	4	24	56
d__Bacteria	k__norank_d__Bacteria	p__Actinobacteriota	c__Actinobacteria	o__Micrococcales	f__Intrasporangiaceae	g__Tetrasphaera	s__metagenome_g__Tetrasphaera	OTU958	0	0	24	2	0	0	0	7	0	0	0	0	7	7	3	50
d__Bacteria	k__norank_d__Bacteria	p__Firmicutes	c__Limnochordia	o__Limnochordales	f__Limnochordaceae	g__norank_f__Limnochordaceae	s__uncultured_compost_bacterium_g__norank_f__Limnochordaceae	OTU823	0	0	0	0	0	0	0	0	0	0	0	0	77	0	0	77
d__Bacteria	k__norank_d__Bacteria	p__Actinobacteriota	c__Actinobacteria	o__Corynebacteriales	f__Nocardiaceae	g__Rhodococcus	s__Rhodococcus_erythropolis	OTU1174	1	1	1237	38	399	36	93	976	52	1	0	0	769	962	923	5488
d__Bacteria	k__norank_d__Bacteria	p__Bacteroidota	c__Bacteroidia	o__Chitinophagales	f__Saprospiraceae	g__norank_f__Saprospiraceae	s__unclassified_g__norank_f__Saprospiraceae	OTU461	0	0	0	0	0	2	0	0	0	0	0	0	0	0	0	2
d__Bacteria	k__norank_d__Bacteria	p__Chloroflexi	c__Chloroflexia	o__Thermomicrobiales	f__JG30-KF-CM45	g__norank_f__JG30-KF-CM45	s__unclassified_g__norank_f__JG30-KF-CM45	OTU892	0	0	0	3	0	0	0	0	0	0	0	0	0	2	0	5
d__Bacteria	k__norank_d__Bacteria	p__Proteobacteria	c__Gammaproteobacteria	o__Pasteurellales	f__Pasteurellaceae	g__Aggregatibacter	s__Aggregatibacter_segnis	OTU980	0	0	0	0	0	0	0	0	0	0	0	0	0	34	0	34
d__Bacteria	k__norank_d__Bacteria	p__Dependentiae	c__Babeliae	o__Babeliales	f__Vermiphilaceae	g__norank_f__Vermiphilaceae	s__unclassified_g__norank_f__Vermiphilaceae	OTU854	0	0	0	0	0	1	0	0	0	0	0	0	3	0	0	4
d__Bacteria	k__norank_d__Bacteria	p__Firmicutes	c__Clostridia	o__Lachnospirales	f__Lachnospiraceae	g__norank_f__Lachnospiraceae	s__unclassified_g__norank_f__Lachnospiraceae	OTU365	0	0	0	0	7	0	0	0	0	0	0	0	0	0	0	7
d__Bacteria	k__norank_d__Bacteria	p__Bacteroidota	c__Bacteroidia	o__Bacteroidales	f__SB-5	g__norank_f__SB-5	s__uncultured_bacterium_g__norank_f__SB-5	OTU978	0	0	0	0	0	0	0	0	0	0	0	0	0	5	0	5
d__Bacteria	k__norank_d__Bacteria	p__Patescibacteria	c__Saccharimonadia	o__Saccharimonadales	f__norank_o__Saccharimonadales	g__norank_f__norank_o__Saccharimonadales	s__unclassified_g__norank_f__norank_o__Saccharimonadales	OTU1229	0	0	0	0	0	0	0	0	0	0	0	0	0	0	36	36
d__Bacteria	k__norank_d__Bacteria	p__Chloroflexi	c__Anaerolineae	o__SBR1031	f__A4b	g__norank_f__A4b	s__uncultured_bacterium_g__norank_f__A4b	OTU505	0	0	0	10	0	2	0	0	0	0	0	0	0	0	0	12
d__Bacteria	k__norank_d__Bacteria	p__Bacteroidota	c__Bacteroidia	o__Chitinophagales	f__Saprospiraceae	g__Phaeodactylibacter	s__uncultured_bacterium_g__Phaeodactylibacter	OTU109	0	0	0	38	0	0	0	0	0	0	0	0	0	0	0	38
d__Bacteria	k__norank_d__Bacteria	p__Acidobacteriota	c__Holophagae	o__Subgroup_7	f__norank_o__Subgroup_7	g__norank_f__norank_o__Subgroup_7	s__Acidobacteria_bacterium_enrichment_culture_clone_CV-04	OTU567	0	0	0	16	0	2	0	0	0	0	0	0	0	0	0	18
d__Bacteria	k__norank_d__Bacteria	p__Firmicutes	c__Clostridia	o__Clostridiales	f__Clostridiaceae	g__Clostridium_sensu_stricto_1	s__unclassified_g__Clostridium_sensu_stricto_1	OTU637	0	0	145	16	148	5	33	125	1	0	0	0	51	1	0	525
d__Bacteria	k__norank_d__Bacteria	p__Actinobacteriota	c__Actinobacteria	o__Propionibacteriales	f__Nocardioidaceae	g__Kribbella	s__Kribbella_karoonensis	OTU4	0	0	0	0	1	0	0	0	0	0	0	0	0	0	0	1
d__Bacteria	k__norank_d__Bacteria	p__Bacteroidota	c__Bacteroidia	o__Chitinophagales	f__Chitinophagaceae	g__Ferruginibacter	s__unclassified_g__Ferruginibacter	OTU357	0	0	7	0	35	0	0	0	0	0	0	0	0	0	0	42
d__Bacteria	k__norank_d__Bacteria	p__Acidobacteriota	c__Vicinamibacteria	o__Vicinamibacterales	f__norank_o__Vicinamibacterales	g__norank_f__norank_o__Vicinamibacterales	s__unclassified_g__norank_f__norank_o__Vicinamibacterales	OTU441	0	0	0	0	4	0	0	0	0	0	0	0	0	0	0	4
d__Bacteria	k__norank_d__Bacteria	p__Proteobacteria	c__Alphaproteobacteria	o__Rhodobacterales	f__Rhodobacteraceae	g__Rubellimicrobium	s__uncultured_bacterium_g__Rubellimicrobium	OTU1090	0	0	89	12	0	0	2	1	1	0	0	0	0	0	2	107
d__Bacteria	k__norank_d__Bacteria	p__Proteobacteria	c__Gammaproteobacteria	o__Xanthomonadales	f__Xanthomonadaceae	g__Pseudoxanthomonas	s__Pseudoxanthomonas_mexicana	OTU539	0	0	0	0	0	3	0	0	0	0	0	0	0	0	2	5
d__Bacteria	k__norank_d__Bacteria	p__Bacteroidota	c__Ignavibacteria	o__Ignavibacteriales	f__LD-RB-34	g__norank_f__LD-RB-34	s__unclassified_g__norank_f__LD-RB-34	OTU507	0	0	0	152	0	6	0	0	0	0	0	0	0	0	0	158
d__Bacteria	k__norank_d__Bacteria	p__Patescibacteria	c__unclassified_p__Patescibacteria	o__unclassified_p__Patescibacteria	f__unclassified_p__Patescibacteria	g__unclassified_p__Patescibacteria	s__unclassified_p__Patescibacteria	OTU107	0	0	0	1	0	0	0	0	0	0	0	0	0	0	0	1
d__Bacteria	k__norank_d__Bacteria	p__Proteobacteria	c__Gammaproteobacteria	o__Competibacterales	f__Competibacteraceae	g__Candidatus_Competibacter	s__uncultured_bacterium_g__Candidatus_Competibacter	OTU123	0	0	0	3	0	0	0	0	0	0	0	0	0	0	0	3
d__Bacteria	k__norank_d__Bacteria	p__Desulfobacterota	c__Desulfobacteria	o__Desulfobacterales	f__Desulfosarcinaceae	g__Desulfatirhabdium	s__unclassified_g__Desulfatirhabdium	OTU162	0	0	0	1	0	0	0	0	0	0	0	0	0	0	0	1
d__Bacteria	k__norank_d__Bacteria	p__Bdellovibrionota	c__Bdellovibrionia	o__Bdellovibrionales	f__Bdellovibrionaceae	g__Bdellovibrio	s__Bdellovibrionales_bacterium_RBG_16_40_8	OTU781	0	0	0	0	0	0	0	0	3	0	0	0	0	0	0	3
d__Bacteria	k__norank_d__Bacteria	p__Caldisericota	c__Caldisericia	o__Caldisericales	f__LF045	g__norank_f__LF045	s__uncultured_bacterium_g__norank_f__LF045	OTU205	0	0	0	4	0	0	0	0	0	0	0	0	0	0	0	4
d__Bacteria	k__norank_d__Bacteria	p__Proteobacteria	c__Alphaproteobacteria	o__Acetobacterales	f__Acetobacteraceae	g__Craurococcus-Caldovatus	s__uncultured_bacterium_g__Craurococcus-Caldovatus	OTU884	0	0	0	0	0	0	0	0	0	0	0	0	3	0	0	3
d__Bacteria	k__norank_d__Bacteria	p__Myxococcota	c__Myxococcia	o__Myxococcales	f__Myxococcaceae	g__P3OB-42	s__uncultured_bacterium_g__P3OB-42	OTU293	0	0	0	10	0	0	0	0	0	0	0	0	0	0	0	10
d__Bacteria	k__norank_d__Bacteria	p__Actinobacteriota	c__Thermoleophilia	o__Gaiellales	f__norank_o__Gaiellales	g__norank_f__norank_o__Gaiellales	s__metagenome_g__norank_f__norank_o__Gaiellales	OTU719	0	0	0	0	0	0	0	58	2	0	0	0	0	7	0	67
d__Bacteria	k__norank_d__Bacteria	p__Bacteroidota	c__Bacteroidia	o__Flavobacteriales	f__Cryomorphaceae	g__Vicingus	s__metagenome_g__Vicingus	OTU95	0	0	0	5	0	0	0	0	0	0	0	0	0	0	0	5
d__Bacteria	k__norank_d__Bacteria	p__Bacteroidota	c__Bacteroidia	o__Bacteroidales	f__Muribaculaceae	g__norank_f__Muribaculaceae	s__unclassified_g__norank_f__Muribaculaceae	OTU855	0	0	0	2	0	0	0	0	0	0	0	0	1	0	0	3
d__Bacteria	k__norank_d__Bacteria	p__Actinobacteriota	c__Actinobacteria	o__Propionibacteriales	f__Nocardioidaceae	g__Nocardioides	s__Nocardioides_furvisabuli	OTU1023	0	0	7	1	0	0	0	4	0	0	0	0	0	16	24	52
d__Bacteria	k__norank_d__Bacteria	p__Patescibacteria	c__Saccharimonadia	o__Saccharimonadales	f__LWQ8	g__norank_f__LWQ8	s__uncultured_bacterium_g__norank_f__LWQ8	OTU856	0	0	0	0	0	0	0	0	0	0	0	0	4	0	0	4
d__Bacteria	k__norank_d__Bacteria	p__Actinobacteriota	c__Thermoleophilia	o__Gaiellales	f__norank_o__Gaiellales	g__norank_f__norank_o__Gaiellales	s__unclassified_g__norank_f__norank_o__Gaiellales	OTU1228	0	0	0	0	0	0	0	0	0	0	0	0	0	26	7	33
d__Bacteria	k__norank_d__Bacteria	p__Firmicutes	c__Bacilli	o__Bacillales	f__Bacillaceae	g__Bacillus	s__Bacillus_thermoamylovorans	OTU1128	0	0	0	0	0	0	3	0	0	0	0	0	4	0	7	14
d__Bacteria	k__norank_d__Bacteria	p__Proteobacteria	c__Alphaproteobacteria	o__Rhodobacterales	f__Rhodobacteraceae	g__Rhodobacter	s__Rhodobacter_blasticus	OTU881	0	0	0	0	0	0	0	0	0	0	0	0	87	1	10	98
d__Bacteria	k__norank_d__Bacteria	p__Bacteroidota	c__Kryptonia	o__Kryptoniales	f__BSV26	g__norank_f__BSV26	s__unclassified_g__norank_f__BSV26	OTU320	0	0	0	2	0	0	0	0	0	0	0	0	0	0	0	2
d__Bacteria	k__norank_d__Bacteria	p__Verrucomicrobiota	c__Verrucomicrobiae	o__Verrucomicrobiales	f__Verrucomicrobiaceae	g__Prosthecobacter	s__unclassified_g__Prosthecobacter	OTU912	0	0	0	0	1	0	0	0	0	0	0	0	0	22	0	23
d__Bacteria	k__norank_d__Bacteria	p__Firmicutes	c__Negativicutes	o__Veillonellales-Selenomonadales	f__Selenomonadaceae	g__Megamonas	s__uncultured_bacterium_g__Megamonas	OTU1119	0	0	0	1	0	0	0	0	0	0	0	0	0	0	34	35
d__Bacteria	k__norank_d__Bacteria	p__Proteobacteria	c__Alphaproteobacteria	o__Rhizobiales	f__Rhizobiaceae	g__Aureimonas	s__uncultured_bacterium_g__Aureimonas	OTU403	0	0	0	1	27	0	0	0	0	0	0	0	0	0	0	28
d__Bacteria	k__norank_d__Bacteria	p__Bacteroidota	c__Bacteroidia	o__Flavobacteriales	f__Weeksellaceae	g__Chryseobacterium	s__uncultured_bacterium_g__Chryseobacterium	OTU870	0	0	0	0	0	0	0	0	0	0	0	0	8	0	0	8
d__Bacteria	k__norank_d__Bacteria	p__Planctomycetota	c__Planctomycetes	o__Isosphaerales	f__Isosphaeraceae	g__norank_f__Isosphaeraceae	s__unclassified_g__norank_f__Isosphaeraceae	OTU903	0	0	0	0	0	0	0	4	0	0	0	0	0	14	0	18
d__Bacteria	k__norank_d__Bacteria	p__Desulfobacterota	c__Desulfovibrionia	o__Desulfovibrionales	f__Desulfovibrionaceae	g__norank_f__Desulfovibrionaceae	s__uncultured_bacterium_g__norank_f__Desulfovibrionaceae	OTU640	1	0	0	0	1	0	1	1	1	0	0	0	0	0	0	5
d__Bacteria	k__norank_d__Bacteria	p__Firmicutes	c__Bacilli	o__Bacillales	f__Planococcaceae	g__Planomicrobium	s__unclassified_g__Planomicrobium	OTU438	1	2	0	0	31	0	3	0	0	0	0	0	0	0	0	37
d__Bacteria	k__norank_d__Bacteria	p__Firmicutes	c__Limnochordia	o__MBA03	f__norank_o__MBA03	g__norank_f__norank_o__MBA03	s__uncultured_bacterium_g__norank_f__norank_o__MBA03	OTU882	1	0	0	0	0	0	0	0	0	0	0	0	62	0	0	63
d__Bacteria	k__norank_d__Bacteria	p__Proteobacteria	c__Gammaproteobacteria	o__KF-JG30-C25	f__norank_o__KF-JG30-C25	g__norank_f__norank_o__KF-JG30-C25	s__uncultured_organism_g__norank_f__norank_o__KF-JG30-C25	OTU284	0	0	0	7	0	0	0	0	0	0	0	0	0	0	0	7
d__Bacteria	k__norank_d__Bacteria	p__Proteobacteria	c__Gammaproteobacteria	o__Burkholderiales	f__Rhodocyclaceae	g__Methyloversatilis	s__unclassified_g__Methyloversatilis	OTU1025	0	0	76	0	0	0	0	63	107	0	1	0	292	0	271	810
d__Bacteria	k__norank_d__Bacteria	p__Firmicutes	c__unclassified_p__Firmicutes	o__unclassified_p__Firmicutes	f__unclassified_p__Firmicutes	g__unclassified_p__Firmicutes	s__unclassified_p__Firmicutes	OTU359	0	0	0	0	14	0	0	0	0	0	0	0	0	5	0	19
d__Bacteria	k__norank_d__Bacteria	p__Chloroflexi	c__Anaerolineae	o__SJA-15	f__norank_o__SJA-15	g__norank_f__norank_o__SJA-15	s__uncultured_bacterium_g__norank_f__norank_o__SJA-15	OTU695	0	0	0	12	0	0	0	13	0	0	0	0	0	0	0	25
d__Bacteria	k__norank_d__Bacteria	p__Firmicutes	c__Clostridia	o__Peptostreptococcales-Tissierellales	f__norank_o__Peptostreptococcales-Tissierellales	g__norank_f__norank_o__Peptostreptococcales-Tissierellales	s__uncultured_Sporanaerobacter_sp._g__norank	OTU450	0	0	0	0	9	0	0	0	0	0	0	0	0	0	0	9
d__Bacteria	k__norank_d__Bacteria	p__Actinobacteriota	c__Acidimicrobiia	o__Microtrichales	f__Ilumatobacteraceae	g__norank_f__Ilumatobacteraceae	s__uncultured_organism_g__norank_f__Ilumatobacteraceae	OTU1214	0	0	0	0	0	0	0	0	0	0	0	0	0	0	25	25
d__Bacteria	k__norank_d__Bacteria	p__Firmicutes	c__Bacilli	o__Lactobacillales	f__Leuconostocaceae	g__Weissella	s__Weissella_ceti	OTU592	0	0	14	8	0	8	6	0	0	0	0	0	0	14	1	51
d__Bacteria	k__norank_d__Bacteria	p__Bacteroidota	c__Bacteroidia	o__Bacteroidales	f__Rikenellaceae	g__Alistipes	s__Alistipes_finegoldii	OTU815	0	0	0	0	1	0	0	1	0	0	40	0	0	0	0	42
d__Bacteria	k__norank_d__Bacteria	p__Firmicutes	c__Bacilli	o__Lactobacillales	f__Aerococcaceae	g__Facklamia	s__Facklamia_hominis_CCUG_36813	OTU429	0	0	0	1	6	0	0	0	0	0	0	0	0	0	0	7
d__Bacteria	k__norank_d__Bacteria	p__Bacteroidota	c__Ignavibacteria	o__Ignavibacteriales	f__Ignavibacteriaceae	g__Ignavibacterium	s__unclassified_g__Ignavibacterium	OTU189	0	0	0	7	0	0	0	0	0	0	0	0	0	0	0	7
d__Bacteria	k__norank_d__Bacteria	p__Bacteroidota	c__Bacteroidia	o__Flavobacteriales	f__Weeksellaceae	g__Chryseobacterium	s__Chryseobacterium_koreense	OTU851	0	0	0	2	0	1	0	0	0	0	0	0	3	0	0	6
d__Bacteria	k__norank_d__Bacteria	p__Bdellovibrionota	c__Bdellovibrionia	o__Bdellovibrionales	f__Bdellovibrionaceae	g__Bdellovibrio	s__unclassified_g__Bdellovibrio	OTU150	0	0	0	1	0	0	0	0	0	0	0	0	0	0	0	1
d__Bacteria	k__norank_d__Bacteria	p__Actinobacteriota	c__Actinobacteria	o__Micrococcales	f__Microbacteriaceae	g__Leifsonia	s__Leifsonia_shinshuensis	OTU1181	0	1	70	0	16	6	8	46	7	0	0	0	131	128	233	646
d__Bacteria	k__norank_d__Bacteria	p__Chloroflexi	c__Chloroflexia	o__Thermomicrobiales	f__JG30-KF-CM45	g__norank_f__JG30-KF-CM45	s__uncultured_soil_bacterium_g__norank_f__JG30-KF-CM45	OTU565	0	0	0	0	0	3	0	0	0	0	0	0	0	0	0	3
d__Bacteria	k__norank_d__Bacteria	p__DTB120	c__norank_p__DTB120	o__norank_c__norank_p__DTB120	f__norank_o__norank_c__norank_p__DTB120	g__norank_f__norank_o__norank_c__norank_p__DTB120	s__Deltaproteobacteria_bacterium_GWC2_55_46	OTU224	0	0	0	7	0	0	0	0	0	0	0	0	0	0	0	7
d__Bacteria	k__norank_d__Bacteria	p__Abditibacteriota	c__Abditibacteria	o__Abditibacteriales	f__Abditibacteriaceae	g__Abditibacterium	s__unclassified_g__Abditibacterium	OTU175	0	0	0	7	0	1	0	0	0	0	0	0	0	0	0	8
d__Bacteria	k__norank_d__Bacteria	p__Bdellovibrionota	c__Bdellovibrionia	o__Bacteriovoracales	f__Bacteriovoracaceae	g__Bacteriovorax	s__Bacteriovorax_sp._F2	OTU553	0	0	0	0	0	7	0	0	0	0	0	0	0	0	0	7
d__Bacteria	k__norank_d__Bacteria	p__Firmicutes	c__Clostridia	o__Oscillospirales	f__Ruminococcaceae	g__Subdoligranulum	s__uncultured_bacterium_g__Subdoligranulum	OTU852	0	0	0	0	0	1	0	0	0	0	0	0	31	0	0	32
d__Bacteria	k__norank_d__Bacteria	p__Actinobacteriota	c__Actinobacteria	o__Pseudonocardiales	f__Pseudonocardiaceae	g__Saccharopolyspora	s__Saccharopolyspora_sp.	OTU1059	0	0	0	0	0	0	0	0	0	0	0	0	0	0	10	10
d__Bacteria	k__norank_d__Bacteria	p__Proteobacteria	c__Alphaproteobacteria	o__Caulobacterales	f__Caulobacteraceae	g__Asticcacaulis	s__Asticcacaulis_excentricus_CB_48	OTU682	0	0	0	0	0	0	0	18	0	0	0	0	0	0	0	18
d__Bacteria	k__norank_d__Bacteria	p__Bacteroidota	c__Bacteroidia	o__Sphingobacteriales	f__Lentimicrobiaceae	g__norank_f__Lentimicrobiaceae	s__wastewater_metagenome_g__norank_f__Lentimicrobiaceae	OTU838	0	0	0	0	0	0	0	15	0	0	0	0	26	0	0	41
d__Bacteria	k__norank_d__Bacteria	p__Firmicutes	c__Negativicutes	o__Veillonellales-Selenomonadales	f__Sporomusaceae	g__norank_f__Sporomusaceae	s__uncultured_bacterium_g__norank_f__Sporomusaceae	OTU473	0	0	0	0	0	2	0	0	0	0	0	0	0	0	0	2
d__Bacteria	k__norank_d__Bacteria	p__Desulfobacterota	c__Syntrophobacteria	o__Syntrophobacterales	f__Syntrophobacteraceae	g__Syntrophobacter	s__Syntrophobacter_fumaroxidans_MPOB	OTU673	0	0	0	0	0	0	0	57	0	0	0	0	0	0	0	57
d__Bacteria	k__norank_d__Bacteria	p__Chloroflexi	c__Anaerolineae	o__RBG-13-54-9	f__norank_o__RBG-13-54-9	g__norank_f__norank_o__RBG-13-54-9	s__metagenome_g__norank_f__norank_o__RBG-13-54-9	OTU387	0	0	0	0	7	0	0	0	0	0	0	0	0	0	0	7
d__Bacteria	k__norank_d__Bacteria	p__Spirochaetota	c__Brevinematia	o__Brevinematales	f__Brevinemataceae	g__Brevinema	s__uncultured_spirochete_g__Brevinema	OTU649	0	0	0	0	0	0	9	0	0	0	0	0	0	0	0	9
d__Bacteria	k__norank_d__Bacteria	p__Actinobacteriota	c__Actinobacteria	o__Propionibacteriales	f__Nocardioidaceae	g__Nocardioides	s__uncultured_actinobacterium_g__Nocardioides	OTU1096	0	0	153	2	20	2	5	1	12	0	0	0	14	31	130	370
d__Bacteria	k__norank_d__Bacteria	p__Verrucomicrobiota	c__Chlamydiae	o__Chlamydiales	f__Parachlamydiaceae	g__Neochlamydia	s__metagenome_g__Neochlamydia	OTU648	0	0	0	0	0	0	2	0	0	0	0	0	0	0	0	2
d__Bacteria	k__norank_d__Bacteria	p__Planctomycetota	c__Planctomycetes	o__Isosphaerales	f__Isosphaeraceae	g__Tundrisphaera	s__uncultured_bacterium_g__Tundrisphaera	OTU362	0	0	0	0	10	0	0	0	0	0	0	0	0	0	0	10
d__Bacteria	k__norank_d__Bacteria	p__Bacteroidota	c__Bacteroidia	o__Chitinophagales	f__Chitinophagaceae	g__Taibaiella	s__unclassified_g__Taibaiella	OTU412	0	0	0	0	11	0	0	0	0	0	0	0	0	0	0	11
d__Bacteria	k__norank_d__Bacteria	p__Proteobacteria	c__Alphaproteobacteria	o__Azospirillales	f__Azospirillaceae	g__Skermanella	s__uncultured_bacterium_g__Skermanella	OTU956	0	0	0	10	0	0	0	0	0	0	0	0	0	56	0	66
d__Bacteria	k__norank_d__Bacteria	p__Actinobacteriota	c__Actinobacteria	o__Micrococcales	f__Brevibacteriaceae	g__Brevibacterium	s__unclassified_g__Brevibacterium	OTU820	0	0	0	0	0	0	0	0	0	0	0	0	2	0	0	2
d__Bacteria	k__norank_d__Bacteria	p__Actinobacteriota	c__Actinobacteria	o__Corynebacteriales	f__Nocardiaceae	g__Gordonia	s__unclassified_g__Gordonia	OTU729	0	0	0	0	0	0	0	22	0	0	0	0	0	1	1	24
d__Bacteria	k__norank_d__Bacteria	p__Firmicutes	c__Clostridia	o__unclassified_c__Clostridia	f__unclassified_c__Clostridia	g__unclassified_c__Clostridia	s__unclassified_c__Clostridia	OTU659	0	0	0	0	0	0	0	30	0	0	0	0	0	0	0	30
d__Bacteria	k__norank_d__Bacteria	p__Actinobacteriota	c__Actinobacteria	o__Propionibacteriales	f__Propionibacteriaceae	g__Cutibacterium	s__Cutibacterium_granulosum	OTU784	0	0	0	4	0	0	0	0	5	0	0	0	0	0	0	9
d__Bacteria	k__norank_d__Bacteria	p__Proteobacteria	c__Alphaproteobacteria	o__Caulobacterales	f__Caulobacteraceae	g__Phenylobacterium	s__uncultured_bacterium_g__Phenylobacterium	OTU920	0	0	20	0	1	0	0	2	0	1	0	0	0	56	24	104
d__Bacteria	k__norank_d__Bacteria	p__Chloroflexi	c__Anaerolineae	o__SJA-15	f__norank_o__SJA-15	g__norank_f__norank_o__SJA-15	s__unclassified_g__norank_f__norank_o__SJA-15	OTU154	0	0	0	4	0	0	0	0	0	0	0	0	0	0	0	4
d__Bacteria	k__norank_d__Bacteria	p__Firmicutes	c__Negativicutes	o__Acidaminococcales	f__Acidaminococcaceae	g__norank_f__Acidaminococcaceae	s__uncultured_bacterium_g__norank_f__Acidaminococcaceae	OTU957	0	0	1	0	106	0	2	6	1	0	0	0	5	4	0	125
d__Bacteria	k__norank_d__Bacteria	p__Proteobacteria	c__Gammaproteobacteria	o__Gammaproteobacteria_Incertae_Sedis	f__unclassified_o__Gammaproteobacteria_Incertae_Sedis	g__Acidibacter	s__unclassified_g__Acidibacter	OTU727	0	0	0	0	0	0	0	3	0	0	0	0	0	0	0	3
d__Bacteria	k__norank_d__Bacteria	p__Dependentiae	c__Babeliae	o__Babeliales	f__Babeliaceae	g__norank_f__Babeliaceae	s__uncultured_bacterium_g__norank_f__Babeliaceae	OTU1125	0	0	0	5	0	15	0	1	0	0	0	0	1	0	29	51
d__Bacteria	k__norank_d__Bacteria	p__Proteobacteria	c__Alphaproteobacteria	o__Caulobacterales	f__Caulobacteraceae	g__norank_f__Caulobacteraceae	s__uncultured_bacterium_g__norank_f__Caulobacteraceae	OTU395	0	0	0	0	2	0	0	0	0	0	0	0	0	0	33	35
d__Bacteria	k__norank_d__Bacteria	p__Actinobacteriota	c__Thermoleophilia	o__Gaiellales	f__norank_o__Gaiellales	g__norank_f__norank_o__Gaiellales	s__uncultured_actinobacterium_g__norank_f__norank_o__Gaiellales	OTU688	0	0	0	0	0	0	0	2	0	0	0	0	0	0	0	2
d__Bacteria	k__norank_d__Bacteria	p__Proteobacteria	c__Gammaproteobacteria	o__Legionellales	f__Legionellaceae	g__Legionella	s__unclassified_g__Legionella	OTU1206	0	0	0	0	0	0	0	0	0	0	0	0	0	0	13	13
d__Bacteria	k__norank_d__Bacteria	p__Patescibacteria	c__Saccharimonadia	o__Saccharimonadales	f__LWQ8	g__norank_f__LWQ8	s__uncultured_bacterium_g__norank_f__LWQ8	OTU325	0	0	0	4	0	0	0	0	0	0	0	0	0	0	0	4
d__Bacteria	k__norank_d__Bacteria	p__Patescibacteria	c__ABY1	o__unclassified_c__ABY1	f__unclassified_c__ABY1	g__unclassified_c__ABY1	s__unclassified_c__ABY1	OTU136	0	0	0	4	0	0	0	0	0	0	0	0	0	0	0	4
d__Bacteria	k__norank_d__Bacteria	p__Actinobacteriota	c__Thermoleophilia	o__Gaiellales	f__norank_o__Gaiellales	g__norank_f__norank_o__Gaiellales	s__metagenome_g__norank_f__norank_o__Gaiellales	OTU51	0	0	10	0	0	0	0	0	0	0	0	0	0	0	0	10
d__Bacteria	k__norank_d__Bacteria	p__Actinobacteriota	c__Actinobacteria	o__Actinomycetales	f__Actinomycetaceae	g__Actinomyces	s__Schaalia_radingae	OTU825	0	0	0	0	0	0	0	0	0	0	0	0	3	0	0	3
d__Bacteria	k__norank_d__Bacteria	p__Bdellovibrionota	c__Bdellovibrionia	o__Bdellovibrionales	f__Bdellovibrionaceae	g__Bdellovibrio	s__unclassified_g__Bdellovibrio	OTU515	0	0	0	0	0	4	0	0	0	0	0	0	0	0	0	4
d__Bacteria	k__norank_d__Bacteria	p__Firmicutes	c__Bacilli	o__RF39	f__norank_o__RF39	g__norank_f__norank_o__RF39	s__uncultured_bacterium_g__norank_f__norank_o__RF39	OTU604	0	0	8	4	0	40	1	5	0	0	0	0	0	0	0	58
d__Bacteria	k__norank_d__Bacteria	p__Patescibacteria	c__ABY1	o__Candidatus_Falkowbacteria	f__norank_o__Candidatus_Falkowbacteria	g__norank_f__norank_o__Candidatus_Falkowbacteria	s__uncultured_Parcubacteria_group_bacterium_g__norank	OTU187	0	0	0	11	0	0	0	0	0	0	0	0	0	0	0	11
d__Bacteria	k__norank_d__Bacteria	p__Thermotogota	c__Thermotogae	o__Kosmotogales	f__Kosmotogaceae	g__Mesotoga	s__uncultured_bacterium_g__Mesotoga	OTU443	0	0	0	0	23	0	0	0	0	0	0	0	0	0	0	23
d__Bacteria	k__norank_d__Bacteria	p__Gemmatimonadota	c__Gemmatimonadetes	o__Gemmatimonadales	f__Gemmatimonadaceae	g__Gemmatimonas	s__uncultured_Gemmatimonas_sp._g__Gemmatimonas	OTU423	0	0	0	0	102	0	0	0	0	0	0	0	0	0	0	102
d__Bacteria	k__norank_d__Bacteria	p__Proteobacteria	c__Alphaproteobacteria	o__Rhodobacterales	f__Rhodobacteraceae	g__Limibaculum	s__unclassified_g__Limibaculum	OTU181	0	0	0	5	0	0	0	0	0	0	0	0	0	0	0	5
d__Bacteria	k__norank_d__Bacteria	p__Proteobacteria	c__Gammaproteobacteria	o__Xanthomonadales	f__Xanthomonadaceae	g__Thermomonas	s__uncultured_bacterium_g__Thermomonas	OTU1232	0	0	69	15	85	4	8	158	8	0	0	0	67	20	47	481
d__Bacteria	k__norank_d__Bacteria	p__Bacteroidota	c__Bacteroidia	o__Bacteroidales	f__Dysgonomonadaceae	g__norank_f__Dysgonomonadaceae	s__uncultured_bacterium_g__norank_f__Dysgonomonadaceae	OTU273	0	0	0	6	0	0	0	0	0	0	0	0	0	0	0	6
d__Bacteria	k__norank_d__Bacteria	p__Bacteroidota	c__Bacteroidia	o__Bacteroidales	f__Bacteroidaceae	g__Bacteroides	s__Bacteroides_coprocola_DSM_17136	OTU814	0	0	1	0	0	2	0	0	0	0	0	0	0	0	0	3
d__Bacteria	k__norank_d__Bacteria	p__Proteobacteria	c__Alphaproteobacteria	o__Acetobacterales	f__Acetobacteraceae	g__unclassified_f__Acetobacteraceae	s__unclassified_f__Acetobacteraceae	OTU106	0	0	0	7	0	0	0	0	0	0	0	0	0	0	0	7
d__Bacteria	k__norank_d__Bacteria	p__Proteobacteria	c__Alphaproteobacteria	o__Tistrellales	f__Geminicoccaceae	g__norank_f__Geminicoccaceae	s__uncultured_bacterium_g__norank_f__Geminicoccaceae	OTU1201	0	0	0	0	0	0	0	0	0	0	0	0	0	0	8	8
d__Bacteria	k__norank_d__Bacteria	p__Bacteroidota	c__Bacteroidia	o__Sphingobacteriales	f__NS11-12_marine_group	g__norank_f__NS11-12_marine_group	s__uncultured_bacterium_g__norank_f__NS11-12_marine_group	OTU906	0	0	0	0	0	0	0	0	0	0	0	0	0	4	0	4
d__Bacteria	k__norank_d__Bacteria	p__Planctomycetota	c__Phycisphaerae	o__Phycisphaerales	f__Phycisphaeraceae	g__SM1A02	s__uncultured_bacterium_g__SM1A02	OTU298	0	0	0	14	0	0	0	0	0	0	0	0	0	0	0	14
d__Bacteria	k__norank_d__Bacteria	p__Bacteroidota	c__Bacteroidia	o__Chitinophagales	f__Chitinophagaceae	g__norank_f__Chitinophagaceae	s__unclassified_g__norank_f__Chitinophagaceae	OTU430	0	0	47	0	9	0	0	0	0	0	0	0	0	0	0	56
d__Bacteria	k__norank_d__Bacteria	p__Sumerlaeota	c__Sumerlaeia	o__norank_c__Sumerlaeia	f__norank_o__norank_c__Sumerlaeia	g__norank_f__norank_o__norank_c__Sumerlaeia	s__Omnitrophica_bacterium_OLB16	OTU571	0	0	0	41	0	3	0	0	0	0	0	0	0	0	0	44
d__Bacteria	k__norank_d__Bacteria	p__Actinobacteriota	c__Acidimicrobiia	o__Microtrichales	f__Ilumatobacteraceae	g__norank_f__Ilumatobacteraceae	s__unclassified_g__norank_f__Ilumatobacteraceae	OTU384	0	0	0	0	2	0	0	0	0	0	0	0	0	0	0	2
d__Bacteria	k__norank_d__Bacteria	p__Bacteroidota	c__Kryptonia	o__Kryptoniales	f__BSV26	g__norank_f__BSV26	s__denitrifying_bacterium_enrichment_culture_clone_NOA_1_E9	OTU188	0	0	0	1	0	0	0	0	0	0	0	0	0	0	0	1
d__Bacteria	k__norank_d__Bacteria	p__Proteobacteria	c__Gammaproteobacteria	o__Burkholderiales	f__Rhodocyclaceae	g__unclassified_f__Rhodocyclaceae	s__unclassified_f__Rhodocyclaceae	OTU564	0	0	0	2	0	7	0	33	0	0	0	0	0	0	0	42
d__Bacteria	k__norank_d__Bacteria	p__Bacteroidota	c__Bacteroidia	o__Cytophagales	f__Microscillaceae	g__norank_f__Microscillaceae	s__uncultured_Bacteroidetes_bacterium_g__norank_f__Microscillaceae	OTU1020	0	0	0	52	0	0	0	0	0	0	0	0	0	0	1	53
d__Bacteria	k__norank_d__Bacteria	p__Proteobacteria	c__Alphaproteobacteria	o__Rhizobiales	f__Rhizobiaceae	g__Allorhizobium-Neorhizobium-Pararhizobium-Rhizobium	s__uncultured_bacterium_g__Allorhizobium-Neorhizobium-Pararhizobium-Rhizobium	OTU484	0	0	0	0	0	6	0	0	0	0	0	0	0	0	14	20
d__Bacteria	k__norank_d__Bacteria	p__Cyanobacteria	c__Cyanobacteriia	o__Chloroplast	f__norank_o__Chloroplast	g__norank_f__norank_o__Chloroplast	s__Planoglabratella_opercularis	OTU831	0	0	0	0	0	0	0	0	0	0	0	0	73	0	0	73
d__Bacteria	k__norank_d__Bacteria	p__Planctomycetota	c__Phycisphaerae	o__Phycisphaerales	f__Phycisphaeraceae	g__SM1A02	s__unclassified_g__SM1A02	OTU156	0	0	0	1	0	0	0	0	0	0	0	0	0	0	0	1
							Note: The first 8 entries represent the taxonomic hierarchy from domain to species, with the 9th entry indicating the OTU number corresponding to each species. The subsequent entries denote the abundance (sequence count) of each OTU in different samples. The OTU ID refers to the unique identifier for each OTU, and the single letter preceding the taxonomic name represents its classification class,…
