# Supplementary material for: Host Species Affects Gut Microbial Community and Offspring Developmental Performances in the Pupal Parasitoid Chouioia cunea Yang (Hymenoptera: Eulophidae)
Source: Insects. 2024 Sep 20;15(9):722. doi: 10.3390/insects15090722 (PMC11432438; doi:10.3390/insects15090722)
Supplement: Supplementary file 1 [file insects-15-00722-s001.zip › Table S and Figure S/Table S3 The comprehensive data for the Venn diagram at the genus level..xlsx]

## Sheet: Sheet1
all:	CcHa:	CcHc:	CcSe:	CcSf:	CcAp:	CcHa:CcHc:	CcHa:CcSe:	CcSf:CcHa:	CcHa:CcAp:	CcHc:CcSe:	CcSf:CcHc:	CcHc:CcAp:	CcSf:CcSe:	CcSe:CcAp:	CcSf:CcAp:	CcHa:CcHc:CcSe:	CcHa:CcHc:D	CcHa:CcHc:CcAp:	CcSf:CcHc:CcSe:	CcHc:CcSe:CcAp:	CcSf:CcSe:CcAp:	CcSf:CcHa:CcSe:	CcHa:CcSe:CcAp:	CcHa:CcSf:E	CcSf:CcHc:CcAp:	CcSf:CcHa:CcHc:CcSe:	CcHa:CcHc:CcSe:CcAp:	CcSf:CcHa:CcSe:CcAp:	CcSf:CcHc:CcSe:CcAp:
g__Terrimonas	g__norank_f__Dethiobacteraceae	g__norank_f__cvE6	g__norank_f__norank_o__norank_c__V2072-189E03	g__Proteus	g__Thermicanus	g__norank_f__Chitinophagaceae	g__Lutispora	g__Coriobacteriaceae_UCG-002	g__Brachybacterium	g__Pediococcus	g__Bilophila	g__IMCC26207	g__Parabacteroides	g__Veillonella	g__Pseudonocardia	g__Azospira	无	g__Nakamurella	g__Nitrospira	g__Sphingobium	g__unclassified_f__Lachnospiraceae	g__Agathobacter	g__Xanthobacter	无	g__Finegoldia	g__Alistipes	g__norank_f__LWQ8	g__Lachnoclostridium	g__norank_f__Vicinamibacteraceae
g__Escherichia-Shigella	g__Roseisolibacter	g__Pelosinus	g__Snodgrassella	g__Coprobacillus	g__norank_f__norank_o__norank_c__Subgroup_5	g__norank_f__Christensenellaceae	g__Asinibacterium	g__norank_f__Arcobacteraceae	g__unclassified_o__Micrococcales	g__norank_f__A4b	g__norank_f__Obscuribacteraceae	g__norank_f__Vermiphilaceae	g__CL500-29_marine_group	g__Defluviicoccus	g__Micromonospora	g__Clostridium_sensu_stricto_13		g__Conexibacter	g__norank_f__Blastocatellaceae	g__Xanthomonas			g__Sphingobacterium				g__unclassified_c__Alphaproteobacteria	g__Methyloversatilis	g__norank_f__norank_o__norank_c__KD4-96
g__norank_f__Muribaculaceae	g__Cytophaga	g__Anaeromyxobacter	g__Tessaracoccus	g__Clostridium_innocuum_group	g__Nannocystis	g__Leptotrichia	g__Devosia	g__Parasutterella	g__Pedomicrobium	g__Neochlamydia	g__Rikenellaceae_RC9_gut_group	g__Anaerococcus		g__Iamia	g__Enterorhabdus	g__Aminobacterium		g__norank_f__Prolixibacteraceae		g__Reyranella			g__Paludibacter				g__Ottowia
g__Romboutsia	g__Cnuella	g__RBG-16-49-21	g__Shewanella	g__Helicobacter	g__Niastella	g__norank_f__Amb-16S-1323	g__Aerococcus		g__Tenacibaculum	g__Dokdonella		g__unclassified_c__Actinobacteria		g__Adlercreutzia	g__Odoribacter	g__IheB3-7		g__norank_f__norank_o__Actinomarinales		g__norank_f__Geminicoccaceae			g__Friedmanniella				g__Massilia
g__Staphylococcus	g__norank_f__norank_o__norank_c__JG30-KF-CM66	g__Elstera	g__Pontibacter		g__Craurococcus-Caldovatus	g__Microcystis_PCC-7914	g__Anaerovorax		g__Desulfobulbus	g__Desulfotomaculum		g__Azospirillum		g__UCG-005		g__Denitratisoma		g__Fonticella		g__Bacillus			g__Herbaspirillum				g__Dechlorobacter
g__Clostridium_sensu_stricto_7	g__Fulvimonas	g__UCG-004	g__Eubacterium_nodatum_group		g__Thermoactinomyces	g__norank_f__norank_o__RBG-13-54-9			g__Ralstonia	g__Treponema		g__norank_f__norank_o__norank_c__bacteriap25		g__norank_f__NS11-12_marine_group		g__Clostridium_sensu_stricto_2		g__Kaistia		g__Raineyella			g__norank_f__norank_o__Microtrichales				g__Delftia
g__Clostridium_sensu_stricto_1	g__Cellvibrio	g__norank_f__norank_o__norank_c__norank_p__GAL15	g__Steroidobacter		g__Lachnospiraceae_UCG-002	g__Sulfurospirillum			g__norank_f__norank_o__MBA03	g__norank_f__norank_o__norank_c__OM190		g__Rhodanobacter		g__norank_f__Isosphaeraceae		g__Eubacterium_hallii_group		g__Pandoraea		g__norank_f__norank_o__SJA-15			g__Christensenellaceae_R-7_group				g__Clostridium_sensu_stricto_10
g__Dubosiella	g__Buchnera	g__unclassified_c__Parcubacteria	g__Algoriphagus		g__DMER64	g__Syntrophomonas			g__Saccharopolyspora	g__Magnetospirillum		g__Sphingorhabdus		g__Parapusillimonas		g__Aquimonas		g__norank_f__37-13		g__Ellin6067			g__Sporosarcina				g__Clostridium_sensu_stricto_12
g__Blautia	g__Nocardia	g__Abditibacterium	g__Commensalibacter		g__Mobilitalea	g__unclassified_f__Acetobacteraceae			g__norank_f__Xanthobacteraceae	g__norank_f__norank_o__C10-SB1A		g__Pseudoxanthomonas		g__norank_f__Synergistaceae		g__Defluviimonas		g__norank_f__norank_o__0319-6G20		g__Candidatus_Kuenenia			g__WCHB1-32				g__Mycobacterium
g__Lactobacillus	g__Acetobacterium	g__Subgroup_10	g__Ramlibacter		g__Desulfohalotomaculum	g__Actinospica			g__Psychroglaciecola	g__Lentimicrobium		g__Megamonas		g__Lachnospiraceae_NK3A20_group		g__Mesorhizobium		g__Candidatus_Brocadia		g__norank_f__Rhizobiales_Incertae_Sedis			g__norank_f__UCG-010				g__Sphingomonas
g__Desulfovibrio	g__Virgibacillus	g__Proteiniphilum	g__Peptococcus		g__Aggregatibacter	g__norank_f__Hydrogenophilaceae			g__unclassified_f__Nocardioidaceae	g__norank_f__norank_o__norank_c__Sericytochromatia		g__norank_f__WX65		g__Edaphobaculum		g__norank_f__Syntrophomonadaceae		g__Pajaroellobacter		g__Hydrogenophaga			g__Trichococcus				g__Lactococcus
g__Streptococcus	g__norank_f__Solirubrobacteraceae	g__norank_f__norank_o__norank_c__norank_p__RCP2-54	g__Sulfuricella		g__Luteibacter	g__unclassified_p__Actinobacteriota			g__Pelotomaculum	g__norank_f__Rikenellaceae		g__Microvirga		g__Luteimonas		g__norank_f__norank_o__RF39		g__Desulforhabdus		g__norank_f__norank_o__Rhodospirillales			g__Lysobacter				g__Flavobacterium
g__Bacteroides	g__Moraxella	g__Gemmatimonas	g__Asticcacaulis		g__Olsenella	g__norank_f__ST-12K33			g__Williamsia	g__norank_f__norank_o__norank_c__OLB14		g__norank_f__SC-I-84		g__norank_f__env.OPS_17		g__Planomicrobium		g__Kineosphaera		g__Rubrobacter			g__Lacibacter				g__Trichlorobacter
g__Ileibacterium	g__unclassified_f__Pseudonocardiaceae	g__norank_f__SR-FBR-L83	g__norank_f__Micavibrionaceae		g__norank_f__norank_o__KI89A_clade	g__norank_f__norank_o__KIST-JJY010				g__unclassified_f__Oscillospiraceae		g__norank_f__Caulobacteraceae		g__Acidovorax		g__Faecalibaculum		g__Luteococcus		g__Lawsonella			g__unclassified_f__Beijerinckiaceae				g__Methylobacterium-Methylorubrum
g__Acinetobacter	g__unclassified_f__Ilumatobacteraceae	g__norank_f__Myxococcaceae	g__norank_f__norank_o__Dehalococcoidales		g__Acidipropionibacterium	g__Taibaiella				g__Actinomycetospora		g__norank_f__norank_o__norank_c__norank_p__Armatimonadota		g__PMMR1		g__unclassified_c__Gracilibacteria				g__Candidatus_Saccharimonas							g__Rubellimicrobium
g__norank_f__AKYH767	g__Rickettsiella	g__norank_f__norank_o__1013-28-CG33	g__norank_f__Mitochondria		g__Vampirovibrio	g__Pseudogracilibacillus				g__norank_f__norank_o__Clostridia_UCG-014		g__RB41		g__NK4A214_group		g__unclassified_f__Sphingomonadaceae				g__Oxobacter							g__Brevundimonas
g__Phenylobacterium	g__unclassified_f__Ruminococcaceae	g__norank_f__norank_o__norank_c__Chitinivibrionia	g__unclassified_f__Kineosporiaceae		g__norank_f__norank_o__WD260	g__norank_f__norank_o__Fimbriimonadales				g__Bdellovibrio		g__Brochothrix		g__Porphyrobacter		g__Intestinimonas				g__Geobacillus							g__Pseudolabrys
g__Ruminococcus_torques_group	g__Vitellibacter	g__Sh765B-TzT-35	g__norank_f__norank_o__norank_c__norank_p__norank		g__unclassified_f__Saccharimonadaceae					g__norank_f__Sutterellaceae		g__norank_f__norank_o__Vicinamibacterales		g__unclassified_f__Microbacteriaceae		g__norank_f__Desulfovibrionaceae				g__norank_f__Babeliaceae							g__norank_f__norank_o__norank_c__SJA-28
g__Enterococcus	g__Alcanivorax	g__Sandaracinus	g__Pseudopedobacter		g__Quadrisphaera					g__norank_f__norank_o__norank_c__Berkelbacteria		g__norank_f__BSV26		g__Rheinheimera						g__Isoptericola							g__Leuconostoc
g__Faecalibacterium		g__unclassified_p__Patescibacteria	g__Alloiococcus		g__unclassified_c__Bacilli					g__unclassified_o__Rickettsiales		g__Blvii28_wastewater-sludge_group		g__norank_f__NS9_marine_group						g__norank_f__norank_o__Subgroup_17							g__Truepera
g__Rhodococcus		g__norank_f__norank_o__11-24	g__Brevinema		g__Abiotrophia							g__Paludibaculum		g__Gemella						g__norank_f__SM2D12							g__Sphingopyxis
g__norank_f__norank_o__Frankiales		g__Sulfurifustis	g__Peptostreptococcus		g__Enteractinococcus							g__P3OB-42		g__norank_f__AKIW781						g__Deinococcus							g__norank_f__norank_o__IMCC26256
g__Achromobacter		g__Anaerospora	g__Leptonema		g__Ruminococcus							g__Roseomonas								g__Pseudorhodoplanes							g__norank_f__norank_o__Gaiellales
g__Serratia		g__Georgenia	g__Syntrophobacter		g__Solirubrobacter							g__Thioclava								g__norank_f__norank_o__Micavibrionales							g__unclassified_o__Saccharimonadales
g__Bifidobacterium		g__norank_f__norank_o__norank_c__Alphaproteobacteria	g__Wolbachia		g__norank_f__SB-5							g__norank_f__norank_o__Subgroup_7								g__Skermanella							g__norank_f__norank_o__Chitinophagales
g__Corynebacterium		g__norank_f__Gemmataceae	g__Aurantisolimonas		g__Salinicoccus							g__SWB02								g__unclassified_f__Rhizobiaceae							g__Dietzia
g__Turicibacter		g__Pelomonas	g__norank_f__Eubacteriaceae		g__Oceanobacillus							g__MND1								g__unclassified_f__Xanthobacteraceae							g__Allorhizobium-Neorhizobium-Pararhizobium-Rhizobium
g__Pedobacter		g__norank_f__norank_o__norank_c__Subgroup_21	g__unclassified_c__Clostridia		g__Mogibacterium							g__Peptoniphilus								g__Neisseria							g__norank_f__norank_o__PeM15
g__Weissella		g__norank_f__norank_o__norank_c__d142	g__Derxia		g__Chalicogloea_CCALA_975							g__Hyphomicrobium								g__Hydrogenispora							g__norank_f__Pleomorphomonadaceae
g__Leptothrix		g__norank_f__Polyangiaceae	g__unclassified_f__Oxalobacteraceae		g__Longispora							g__unclassified_p__Firmicutes								g__unclassified_f__Chitinophagaceae							g__norank_f__AKYG1722
g__Prevotella		g__Rothia	g__norank_f__norank_o__Candidatus_Jorgensenbacteria		g__Melghirimyces							g__norank_f__Microscillaceae								g__Cupriavidus							g__unclassified_f__Comamonadaceae
g__Alkaliphilus		g__Scopulibacillus	g__Advenella		g__norank_f__Vampirovibrionaceae							g__norank_f__norank_o__norank_c__norank_p__SAR324_cladeMarine_group_B								g__Subdoligranulum							g__Candidatus_Competibacter
g__Pseudomonas		g__Sulfurovum	g__Mobilicoccus		g__Sandaracinobacter							g__unclassified_f__Caloramatoraceae								g__Thauera							g__Gordonia
		g__Silanimonas	g__Candidatus_Paracaedibacter		g__Planifilum							g__norank_f__Ilumatobacteraceae								g__Geodermatophilus							g__Arthrobacter
		g__norank_f__Hydrogenedensaceae	g__norank_f__Rhodanobacteraceae		g__Rhodobacter							g__Paenibacillus								g__Fluviicola							g__Ignavibacterium
		g__norank_f__norank_o__Candidatus_Wolfebacteria	g__Hydrogenophilus		g__Cellulosilyticum							g__Nosocomiicoccus								g__Aureimonas							g__Paracoccus
		g__Candidatus_Jettenia	g__unclassified_p__Chloroflexi		g__Klenkia							g__norank_f__norank_o__Bacteroidetes_VC2.1_Bac22								g__Thiobacillus							g__Petrimonas
		g__Nitrolancea	g__Saccharofermentans		g__Eubacterium_yurii_group							g__Facklamia															g__norank_f__norank_o__SBR1031
		g__norank_f__norank_o__Dadabacteriales	g__Acidibacter		g__Bauldia							g__unclassified_o__Ignavibacteriales															g__unclassified_f__Sporomusaceae
		g__unclassified_c__Microgenomatia	g__norank_f__Longimicrobiaceae		g__Collinsella							g__Aeromicrobium															g__Bradyrhizobium
		g__unclassified_f__Hungateiclostridiaceae	g__Proteiniclasticum		g__norank_f__Limnochordaceae							g__Burkholderia-Caballeronia-Paraburkholderia															g__norank_f__67-14
		g__norank_f__norank_o__norank_c__Dojkabacteria	g__HN-HF0106		g__alphaI_cluster							g__Prosthecobacter															g__Noviherbaspirillum
		g__Tissierella	g__norank_f__Prevotellaceae		g__Brevibacterium							g__norank_f__Peptococcaceae															g__norank_f__Saprospiraceae
		g__Desulfococcus	g__Myroides		g__Tyzzerella							g__Legionella															g__Blastomonas
		g__norank_f__Steroidobacteraceae			g__norank_f__Ardenticatenaceae							g__Ancalomicrobium															g__unclassified_f__Propionibacteriaceae
		g__norank_f__norank_o__norank_c__norank_p__Latescibacterota			g__Lechevalieria							g__Actinomyces															g__norank_f__Anaerolineaceae
		g__Desulfoprunum			g__Macellibacteroides							g__Anaerolinea															g__Zoogloea
		g__Mesotoga			g__ADurb.Bin063-1							g__Rhodopseudomonas															g__Limnobacter
		g__norank_f__LF045			g__Kineococcus							g__Thermoanaerobaculum															g__Curtobacterium
		g__norank_f__norank_o__Kapabacteriales			g__Luteolibacter							g__Aeromonas															g__norank_f__Propionibacteriaceae
		g__norank_f__norank_o__norank_c__norank_p__WS2			g__Fibrisoma							g__Luteitalea															g__Stenotrophomonas
		g__norank_f__Fimbriimonadaceae			g__norank_f__Diplorickettsiaceae																						g__Comamonas
		g__unclassified_f__Opitutaceae			g__norank_f__Comamonadaceae																						g__Cloacibacterium
		g__unclassified_o__Polyangiales			g__Amphibacillus																						g__unclassified_f__Rhodocyclaceae
		g__norank_f__norank_o__norank_c__OC31			g__Cereibacter																						g__norank_f__JG30-KF-CM45
		g__Flavisolibacter			g__unclassified_f__Gemmatimonadaceae																						g__unclassified_f__Intrasporangiaceae
		g__Cetobacterium			g__norank_f__norank_o__Rokubacteriales																						g__Blastococcus
		g__Desulfomonile			g__norank_f__norank_o__norank_c__MB-A2-108																						g__Cutibacterium
		g__Sva0996_marine_group			g__Branchiibius																						g__Enterobacter
		g__norank_f__norank_o__Oligoflexales			g__UTBCD1																						g__norank_f__Sporomusaceae
		g__Kribbella																									g__norank_f__Gemmatimonadaceae
		g__Haliangium																									g__UKL13-1
		g__unclassified_o__Chitinophagales																									g__Thermomonas
		g__norank_f__Lachnospiraceae																									g__Brachymonas
		g__norank_f__norank_o__norank_c__TK10																									g__Bosea
		g__Chitinophaga																									g__TM7a
		g__unclassified_f__Anaerovoracaceae																									g__norank_f__Acidaminococcaceae
		g__Leptolinea																									g__norank_f__Lentimicrobiaceae
		g__norank_f__norank_o__norank_c__MVP-15																									g__Chryseobacterium
		g__Labrys																									g__Nocardioides
		g__norank_f__Ruminococcaceae																									g__Gaiella
		g__Methylomonas																									g__Propionicicella
		g__Litorilinea																									g__norank_f__Caldilineaceae
		g__Tundrisphaera																									g__Tetrasphaera
		g__norank_f__norank_o__norank_c__norank_p__Zixibacteria																									g__Enhydrobacter
		g__norank_f__norank_o__Syntrophales																									g__Anaerolineaceae_UCG-001
		g__unclassified_p__Verrucomicrobiota																									g__Ellin6055
		g__unclassified_f__Thermotaleaceae																									g__unclassified_k__norank_d__Bacteria
		g__unclassified_c__ABY1																									g__norank_f__Spirochaetaceae
		g__OLB13																									g__unclassified_f__Dermatophilaceae
		g__Limibaculum																									g__norank_f__norank_o__Saccharimonadales
		g__norank_f__norank_o__Candidatus_Moranbacteria																									g__Aquabacterium
		g__norank_f__norank_o__norank_c__norank_p__WPS-2																									g__hgcI_clade
		g__norank_f__norank_o__Gastranaerophilales																									g__Leifsonia
		g__Spirochaeta																									g__Ferruginibacter
		g__norank_f__Magnetospirillaceae																									g__norank_f__Actinomycetaceae
		g__norank_f__norank_o__KF-JG30-C25																									g__unclassified_o__Veillonellales-Selenomonadales
		g__JdFR-76																									g__norank_f__Bacteroidetes_vadinHA17
		g__Ammoniphilus																									g__Propioniciclava
		g__norank_f__BSV40																									g__norank_f__norank_o__Chloroplast
		g__norank_f__B1-7BS																									g__Kocuria
		g__norank_f__norank_o__norank_c__Sumerlaeia
		g__Peredibacter
		g__Acetitomaculum
		g__norank_f__norank_o__WCHB1-41
		g__norank_f__norank_o__norank_c__WWE3
		g__norank_f__norank_o__norank_c__norank_p__NB1-j
		g__unclassified_f__Sandaracinaceae
		g__norank_f__norank_o__norank_c__norank_p__CK-2C2-2
		g__Ohtaekwangia
		g__Adhaeribacter
		g__Vicingus
		g__norank_f__norank_o__Candidatus_Magasanikbacteria
		g__Calorithrix
		g__norank_f__norank_o__norank_c__Gracilibacteria
		g__unclassified_f__Brocadiaceae
		g__Opitutus
		g__unclassified_c__Bacteroidia
		g__Helcococcus
		g__Ruminiclostridium
		g__norank_f__norank_o__norank_c__norank_p__MBNT15
		g__Phaeodactylibacter
		g__norank_f__norank_o__Candidatus_Woesebacteria
		g__norank_f__Dysgonomonadaceae
		g__norank_f__norank_o__norank_c__028H05-P-BN-P5
		g__Sva0081_sediment_group
		g__Acidiphilium
		g__norank_f__norank_o__Candidatus_Collierbacteria
		g__Bacteriovorax
		g__Alcaligenes
		g__norank_f__norank_o__Candidatus_Falkowbacteria
		g__norank_f__Pedosphaeraceae
		g__norank_f__norank_o__AKIW659
		g__norank_f__Weeksellaceae
		g__unclassified_f__Pedosphaeraceae
		g__norank_f__LD-RB-34
		g__norank_f__norank_o__JG36-GS-52
		g__SM1A02
		g__I-8
		g__unclassified_o__Babeliales
		g__norank_f__norank_o__norank_c__norank_p__DTB120
		g__Erysipelotrichaceae_UCG-003
		g__norank_f__BIrii41
		g__norank_f__PHOS-HE36
		g__Bryobacter
		g__norank_f__norank_o__Ardenticatenales
		g__Desulfatirhabdium
		g__norank_f__norank_o__CCM19a
		g__unclassified_c__Anaerolineae
		g__Longilinea
		g__unclassified_o__Oscillospirales
		g__norank_f__norank_o__Peptostreptococcales-Tissierellales
